# Supplementary material for: Metabolomics-Driven Nutraceutical Evaluation of Diverse Green Tea Cultivars
Source: PLoS One. 2011 Aug 10;6(8):e23426. doi: 10.1371/journal.pone.0023426 (PMC3154454; doi:10.1371/journal.pone.0023426)
Supplement: Table S1 — List of MS peaks focused by successive OPLS-DA. (XLS) [file pone.0023426.s004.xls]

## Sheet: Table S1
Table S1. List of MS peaks focused by successive OPLS-DA
m/z	RT (min)	w[1]	p(corr)[1]
319.039	12.3908	0.253788	0.998755
465.09	9.91315	0.19595	0.998877
449.092	10.316	0.178421	0.999702
303.047	12.7336	0.167641	0.997607
611.124	12.0568	0.146408	0.999276
345.071	7.61456	0.111958	0.991345
351.064	1.89358	0.110276	0.97456
320.038	12.3996	0.106023	0.997364
367.058	7.6079	0.105836	0.995299
236.074	1.64514	0.105589	0.998993
287.046	10.3324	0.105349	0.999195
287.044	14.0632	0.105252	0.993247
535.092	13.9873	0.103051	0.999157
466.095	9.91156	0.0944021	0.998994
595.133	12.3373	0.0910323	0.997207
450.1	10.3194	0.085093	0.99934
612.132	12.0544	0.0844626	0.99865
747.141	11.0603	0.0829457	0.996705
551.093	13.5203	0.0796798	0.999122
479.099	10.5156	0.0779008	0.999152
433.103	11.6267	0.0763848	0.993129
481.082	12.3898	0.0717924	0.995606
304.045	12.8193	0.0714597	0.992233
487.071	12.9092	0.0698504	0.997229
317.044	10.4982	0.0686391	0.996387
763.13	10.3817	0.067882	0.99807
441.178	14.3988	0.0659129	0.98207
487.207	13.5144	0.062728	0.973687
305.059	10.3596	0.0605343	0.994687
471.078	13.2938	0.056576	0.987303
544.067	7.60715	0.0555557	0.978004
308.082	3.29982	0.0545911	0.955749
596.138	12.3366	0.0544654	0.994841
611.123	9.2485	0.0531635	0.992082
