# Supplementary material for: Metabolomics-Driven Nutraceutical Evaluation of Diverse Green Tea Cultivars
Source: PLoS One. 2011 Aug 10;6(8):e23426. doi: 10.1371/journal.pone.0023426 (PMC3154454; doi:10.1371/journal.pone.0023426)
Supplement: Table S2 — List of the representative MS peaks contributing to the separation among three representative cultivars. (XLS) [file pone.0023426.s005.xls]

## Sheet: Table S2
Table S2. List of the representative MS peaks contributing to the separation among three representative cultivars.
m/z	RT (min)	PC1	PC2
319.039	12.3908	-0.259142	-0.0776983
465.09	9.91315	-0.20195	-0.0519745
449.092	10.316	-0.183885	-0.0475976
611.124	12.0568	-0.150978	-0.0386593
303.047	12.7336	-0.148255	-0.11387
351.064	1.89358	-0.145804	0.0964733
345.071	7.61456	-0.129419	0.023913
367.058	7.6079	-0.120135	0.0135859
595.133	12.3373	-0.115799	0.0645759
287.044	14.0632	-0.113008	-0.0138935
337.149	3.81981	0.249214	-0.187964
175.107	2.71343	0.200408	0.0423918
565.14	12.088	0.157307	-0.0492727
307.072	5.32973	0.114998	0.0425008
309.121	2.02114	0.112906	-0.120265
535.132	12.6203	0.0273055	-0.108591
258.099	1.98603	0.0877139	-0.10397
307.069	10.4666	0.0798458	0.265768
289.067	11.5526	-0.0745706	0.194376
443.089	12.2183	-0.0307896	0.194302
195.084	11.4589	-0.0680279	0.18527
433.103	12.6575	0.0557878	0.184043
291.083	11.4308	0.0873496	0.181264
309.091	13.8251	-0.0443627	0.180687
459.08	11.5172	-0.0490225	0.166706
181.066	9.71925	-0.0391086	0.14506
291.083	10.63	0.0330491	0.134512
273.07	12.2288	-0.0238869	0.126718
308.082	10.4665	0.0348083	0.122128
