# Supplementary material for: Metabolomics-Driven Nutraceutical Evaluation of Diverse Green Tea Cultivars
Source: PLoS One. 2011 Aug 10;6(8):e23426. doi: 10.1371/journal.pone.0023426 (PMC3154454; doi:10.1371/journal.pone.0023426)
Supplement: Table S3 — List of MS peak intensity of all variables in 43 cultivars. (XLS) [file pone.0023426.s006.xls]

## Sheet: Table S3
Table S3. List of MS peak intensity of all variables in 43 cultivars
Cultivar No.		1	2	3	4	5	6	7	8	9	10	11	12	13	14	15	16	17	18	19	20	21	22	23	24	25	26	27	28	29	30	31	32	33	34	35	36	37	38	39	40	41	42	43
Inhibitory rate (%)		29.4612	8.38046	37.0543	28.2727	41.9868	67.6104	64.2382	39.4053	74.4071	65.951	32.5607	75.7889	45.3635	43.2396	62.3263	60.8206	-24.4758	-32.6199	-41.0015	-112.638	27.9339	65.5317	-34.7809	5.53563	40.2816	-4.44213	-49.2496	-42.3217	1.0018	38.2472	52.2711	-4.05977	9.56675	14.3612	-33.8373	-31.3192	7.11078	-85.4361	-46.8731	-13.9415	14.3278	115.58	104.779
m/z	RT (min)
101.008	1.49705	163475	121470	173241	133748	140488	106035	138147	146129	140057	157126	179341	207988	133816	97080.6	114633	172934	125428	125726	161157	175356	154224	147789	121264	104875	139365	164310	173742	146788	135161	216125	172596	162740	194920	123124	193869	126334	147641	158235	163454	101107	209090	180510	201103
119.019	1.49873	201215	172819	239645	232011	207882	131759	187420	241394	247806	224859	285602	288604	214346	131529	196774	237362	167618	172366	245682	251695	193620	203452	168898	126302	223596	215053	263217	203970	233959	260746	233269	229280	252153	223113	286566	160594	189841	201923	229043	157661	290514	279854	264249
123.044	11.4122	695343	765711	529627	522071	652721	693685	786375	614516	688387	638587	566482	565924	763181	861078	632690	614272	672244	605901	554553	591270	682392	733625	673814	524626	698528	773233	783102	713377	523220	705462	790623	636806	874598	543191	585988	549163	591315	574646	871798	613003	678964	620469	566337
123.044	12.1451	872214	727328	816812	624014	1.12901e+06	405505	1.08626e+06	815771	912718	1.27101e+06	763232	674788	812641	493220	1.11379e+06	889830	768030	965777	721090	519460	606581	1.05504e+06	645257	565984	657442	1062272	581666	646378	802006	893534	771646	912775	1265969	639624	564404	381821	550517	471140	737666	544093	1.42617e+06	2.11941e+06	1230115
127.036	2.14895	253889	284540	198826	278389	190241	411757	282388	252535	430347	381414	158699	230697	206922	427138	319453	295175	251164	273090	220852	290885	267456	175006	431371	173442	325384	386369	293423	317796	238179	226045	328664	158413	193601	270405	148910	343388	354391	210330	274006	321916	202379	173937	155978
129.04	2.32846	308115	259402	191523	216542	188986	256831	248943	238763	357485	278846	172592	287440	183553	163348	214916	293198	178643	171540	258047	255367	245388	249986	192482	136011	206143	223290	212462	231882	186601	277335	267262	198696	213627	186447	230919	137028	233844	261977	229672	219959	246170	360800	235458
130.051	1.91516	2951256	1.57702e+06	1704754	1432704	2.717e+06	1977356	1.56936e+06	2792444	2.1365e+06	1.64296e+06	1.91882e+06	2947351	1.88562e+06	1949312	1.49113e+06	2365147	1.57087e+06	1.60493e+06	1.08273e+06	1.61488e+06	1.95935e+06	1.454e+06	1775525	1.22737e+06	1.48531e+06	2.21926e+06	1963899	2.71741e+06	1.37722e+06	1.58745e+06	2.44496e+06	1.62327e+06	1.56121e+06	2.82752e+06	2.36382e+06	2462991	1.78021e+06	2569099	2414259	2.45925e+06	2.08165e+06	340585	769868
130.052	4.28371	998890	399168	853155	604537	1188232	367125	507374	1.95235e+06	601693	804434	850488	1.94665e+06	1.24773e+06	458056	329530	1.64703e+06	347102	1193083	2.0272e+06	677022	743867	372254	820671	369898	549513	1031764	722155	995314	247950	1.3142e+06	1.39048e+06	1.27243e+06	763479	1.11451e+06	1.25664e+06	1269114	2.29724e+06	1.01112e+06	870290	895227	1.04279e+06	62841.2	31399.9
133.03	1.49861	341622	341691	437610	393864	368278	274727	388820	430592	430877	464880	517320	518819	374182	316686	298226	443648	324864	345567	481438	442918	424177	390305	311703	259769	449477	403268	451578	340250	396485	490045	430182	398603	466531	445002	525342	295449	423582	348267	394024	303615	509152	564283	542699
134.046	1.98154	779878	837697	956336	751303	894049	766716	571147	684695	1.00091e+06	785764	927684	796392	1.09402e+06	681105	632365	1.04203e+06	996817	853284	828245	952795	743566	1.05301e+06	685698	636760	1.12529e+06	781855	868413	715747	749030	881561	844377	1.0821e+06	803188	1.14738e+06	1.12398e+06	1.14684e+06	748006	849457	1103104	1.12688e+06	984950	568662	724064
138.064	11.4718	2.39922e+06	2.55346e+06	2.69988e+06	2.3226e+06	2.33915e+06	2.00868e+06	2.52521e+06	2208804	2.5116e+06	2.6838e+06	2.83227e+06	2.73975e+06	2400274	1.98141e+06	2165097	2.20265e+06	2.26733e+06	2.40579e+06	2.52012e+06	2.4671e+06	2158595	2.47686e+06	1.79233e+06	1.92816e+06	2.01036e+06	2.0101e+06	2.10484e+06	2.06493e+06	2.10443e+06	2.31876e+06	2.44198e+06	2.13882e+06	2.76749e+06	2.55517e+06	2.79814e+06	2115592	2.08129e+06	2424264	2.22611e+06	2136934	2.58244e+06	1.92033e+06	2.40992e+06
139.04	10.4521	2.57053e+06	2.7443e+06	2.30312e+06	2.21606e+06	2.15776e+06	3.35399e+06	4.04879e+06	3.03388e+06	3.16998e+06	3.09468e+06	2583253	2.66561e+06	2829846	4.37263e+06	2.3546e+06	2.19886e+06	2.44993e+06	2.50237e+06	2.36945e+06	3.13723e+06	3.35882e+06	2.8234e+06	3381538	2.00533e+06	2.8273e+06	2.33226e+06	3.04201e+06	2.53716e+06	2.32134e+06	2.326e+06	2.62557e+06	2.8124e+06	5.10945e+06	2541675	2.53282e+06	2.70237e+06	2.54624e+06	2404049	4.34849e+06	2.46457e+06	3.18216e+06	1.83343e+06	2.46126e+06
139.04	11.3485	2644641	2.32568e+06	2.96904e+06	2.08765e+06	2.65502e+06	1.85141e+06	2.96444e+06	2.42336e+06	2.7209e+06	3233202	2.91713e+06	2.73362e+06	2.36356e+06	1.91364e+06	2.68929e+06	2383038	2105670	2.3818e+06	2.17148e+06	2300661	2.23769e+06	2504894	1.95994e+06	1.71382e+06	2.07708e+06	2.19508e+06	1.96893e+06	1.77229e+06	2533888	2.31531e+06	2.0758e+06	2.41168e+06	3.35033e+06	2.36543e+06	2.10344e+06	1.68452e+06	1.92081e+06	1.89789e+06	2.53209e+06	2.0189e+06	2.99267e+06	2.73718e+06	2931752
141.008	14.8944	654480	603889	654401	652203	675667	703735	725433	709533	643075	732737	675439	709106	694834	699634	688248	678542	655011	663491	688679	678571	654795	696107	741055	730884	720898	693047	656029	635626	663078	658974	680386	663495	696799	702365	681273	713485	633333	689277	651496	703297	623763	688458	656326
141.015	2.50171	123657	181243	152178	166798	129577	174163	125114	149402	162873	214098	124662	113260	147383	189640	115566	191709	139359	153558	114773	146460	128611	136889	234851	68655.2	182877	141891	142404	137336	176448	118448	99526.3	130878	152527	177213	185476	194551	150379	129188	176916	158849	127786	101999	103361
141.956	0.173378	533570	484590	468948	481062	474062	486739	458186	437812	496774	445020	473116	494608	467358	468992	431970	399404	424333	423921	459428	456783	422948	451380	375323	406355	434813	452930	442743	408394	372836	422416	410970	373975	389075	350245	365746	422422	357818	337359	331912	335552	371230	476080	529778
147.041	11.1065	455804	544088	229226	615538	1242969	961577	392337	704173	510705	873255	1.06858e+06	789134	161152	486573	170910	162542	210368	565494	1.05672e+06	647929	570214	451589	221858	412404	778096	192486	791567	157149	651224	1.26751e+06	176837	881281	686065	971626	200354	584765	201735	636208	531656	777972	587716	114608	88892.2
147.042	12.0427	2107163	1.43382e+06	495643	1.56185e+06	3.07424e+06	3.66445e+06	876177	1984385	1958828	2.45824e+06	2.49539e+06	2.63017e+06	322933	1.34604e+06	309078	314893	309041	1.12083e+06	2.08098e+06	1.32729e+06	1.37239e+06	1.28862e+06	312781	886802	1768891	326918	2.22321e+06	237246	1.91911e+06	2.63698e+06	338735	1.92913e+06	1.51063e+06	2.27983e+06	538266	1665643	408551	1.38191e+06	1.59148e+06	2.62392e+06	1.27344e+06	712900	724858
147.076	1.90289	6.16475e+06	2.92296e+06	2.85166e+06	2526727	5.78247e+06	3.72944e+06	2.98337e+06	5.96918e+06	3.64697e+06	2.96164e+06	3.87811e+06	6609886	3.40053e+06	3.70228e+06	2.93057e+06	4.52596e+06	2.73899e+06	2598662	1.69756e+06	2849410	3.93828e+06	2.27562e+06	3.41105e+06	2.33277e+06	2.48892e+06	4.51652e+06	3.9427e+06	5888801	2.42523e+06	3.07605e+06	5.11168e+06	2.85451e+06	2.72904e+06	5.67969e+06	4.65912e+06	4.64359e+06	3.31162e+06	5436591	4.80084e+06	4.80104e+06	3980387	330334	805638
148.061	1.95567	2950490	2.78935e+06	2784058	2271957	2.67057e+06	2.72402e+06	2.21302e+06	2.51773e+06	3820038	2.55473e+06	2774726	2853687	3.15734e+06	3033035	2.51132e+06	3.28014e+06	2.6755e+06	3.33283e+06	1.93223e+06	2.48012e+06	2.6641e+06	3.11591e+06	2.37156e+06	1.88503e+06	2942668	3.03859e+06	2.69918e+06	2845686	2.48175e+06	2.31584e+06	3.04993e+06	2.96063e+06	2.5973e+06	3.35635e+06	3126172	3.62543e+06	2.90731e+06	2.85678e+06	3.36697e+06	3106777	3.09501e+06	1.40496e+06	2.22675e+06
151.035	10.4499	1.70622e+06	1855312	1.45186e+06	1.46323e+06	1.46263e+06	2.23997e+06	2.77409e+06	1967216	2.18585e+06	2.18223e+06	1.82815e+06	1.76305e+06	1.84754e+06	3028603	1.58065e+06	1.46525e+06	1.63461e+06	1.63262e+06	1.58625e+06	2.10078e+06	2224059	1.84344e+06	2.25022e+06	1.29691e+06	1.90924e+06	1.54938e+06	2.08223e+06	1.6398e+06	1.5985e+06	1.5063e+06	1.75949e+06	1.87124e+06	3498945	1.67958e+06	1.69809e+06	1.83183e+06	1.69535e+06	1.60278e+06	2.99917e+06	1.66936e+06	2.21428e+06	1.08666e+06	1.62445e+06
151.036	11.3328	900099	849678	1.12768e+06	713936	986923	660939	1.11682e+06	821202	1001698	1213659	1.07717e+06	1.09487e+06	796624	636730	974542	906263	702899	850141	803558	736178	755295	909184	632105	544312	737019	749468	661599	645529	912187	829075	763423	871767	1.23937e+06	844784	767428	587481	619947	594812	953089	724648	1.06564e+06	978450	1.0456e+06
153.021	8.26801	1.01351e+06	707528	711113	814356	979756	327170	449395	616766	600344	1.13001e+06	938704	761675	517206	161097	762426	697654	330990	707705	687577	264371	405704	742690	294734	321756	253271	511394	256261	478693	593040	533953	659004	637985	514018	492708	697531	353416	506651	698278	299874	513673	676303	2375368	1.01473e+06
157.035	1.51158	200749	204661	261052	230277	225829	183976	223159	210436	247027	262630	254850	264659	178371	188512	184807	201384	177283	177093	264249	261986	225849	225571	157509	156723	212640	185885	189123	196586	206770	274832	230962	211628	290152	216239	262167	186492	250631	217905	257313	146478	247283	268721	254659
157.05	2.32769	913817	770199	595032	753139	651018	721944	766788	809980	1.05134e+06	738048	580426	974296	735916	577371	703092	801441	465950	718585	1.9656e+06	722294	694243	721608	556484	468886	609842	661947	669768	739257	587478	728649	746750	683982	623544	560408	617735	552831	1.5301e+06	687366	600310	641036	748329	973098	728913
158.023	14.9042	1773189	1706224	1.73645e+06	1.79375e+06	1.80034e+06	1.73426e+06	1.83289e+06	1777006	1.77247e+06	1.81114e+06	1.73299e+06	1.86214e+06	1.75703e+06	1803170	1727582	1834874	1802279	1.7595e+06	1780838	1.75068e+06	1.70855e+06	1.82765e+06	1.86766e+06	1.83588e+06	1760329	1.85957e+06	1757141	1763537	1.83159e+06	1.81979e+06	1.78887e+06	1759813	1.66064e+06	1.77743e+06	1762568	1.82754e+06	1.69628e+06	1.77569e+06	1.69128e+06	1755054	1677694	1.83605e+06	1.71593e+06
158.079	2.70809	1.09991e+07	10653517	1.0527e+07	8594493	1.08972e+07	7786059	7.66822e+06	1.09444e+07	1.47279e+07	9.43127e+06	1.05458e+07	13368970	1.27358e+07	7.11415e+06	1.03933e+07	1.04174e+07	9684983	12230446	8.57233e+06	6.75689e+06	1.06883e+07	9.91565e+06	8.97032e+06	6.85786e+06	5.61307e+06	1.29783e+07	8.36638e+06	1.12802e+07	7360717	10479799	1.17297e+07	1.57969e+07	8.80573e+06	9.66652e+06	1.11413e+07	1.03339e+07	11515573	1.19733e+07	8.98697e+06	1.04956e+07	9.82899e+06	4.06755e+06	5.03753e+06
158.161	15.939	469718	438432	464804	485738	437544	453054	452223	472102	459313	440536	431772	463685	439161	496507	456556	453705	453130	477144	486798	434317	455553	462250	455797	439728	534539	462243	442451	413479	449626	435912	456689	423998	480653	467737	462014	476203	449935	482085	431592	490856	447071	467916	488185
159.044	1.49443	241008	244257	310566	305113	287263	199046	267106	273588	302827	299834	349007	358453	240731	196416	201826	319116	207814	270916	310265	314680	280001	258581	203593	176434	259706	270966	289941	271441	247119	280611	274320	298321	356499	314761	369571	205748	308403	262109	348622	195444	378673	356016	362603
159.082	2.71037	778391	801764	727954	623428	766794	542822	562646	756185	1052260	664135	735979	938131	881567	527709	754933	720458	678701	842078	580789	457189	751251	732078	638426	515495	403816	890939	599083	775967	542071	800912	828424	1.13023e+06	627466	692549	826875	755748	800934	821953	616757	747857	678552	271812	356688
161.087	2.10475	350578	317673	351970	286801	372765	340810	302583	520154	344623	443771	385807	330856	485960	213597	295439	284865	306241	370429	214050	236919	320410	440998	321484	260349	223056	429771	312185	396013	299980	313556	356906	475898	350348	355520	278418	294966	291756	507867	312087	321401	422260	146873	241666
163.038	11.3228	454229	279716	264705	225173	336166	166570	370045	508429	423011	340682	275960	295364	220312	145069	204806	201186	194383	248576	224340	244642	194413	217432	187303	126879	192152	200867	204335	154318	249840	195915	187104	160957	1337210	242958	432828	174190	190255	183612	433757	217693	363635	1.01614e+06	676123
166.085	7.88645	327210	424542	924601	449407	769824	299629	287639	304558	367095	485182	634599	412801	351386	365500	348051	571458	362568	444018	470914	439210	436894	418117	405940	288103	402437	392183	494372	453158	379406	472421	473925	1.09957e+06	503881	388099	552844	415498	346627	499095	484169	414046	606272	250779	363948
169.047	10.4507	201278	176733	150121	170893	166502	259333	326497	233540	246937	224094	168590	194927	232248	320075	214543	183595	197765	177934	188202	246930	276177	205802	216452	159825	209629	203394	265022	207532	177561	177397	215387	244377	383953	181630	181064	237354	210045	172947	320080	193008	246196	133520	188497
170.096	17.0979	918435	897379	908662	914132	917195	868719	871839	952987	900914	947655	839960	844388	829341	831734	855882	804722	778980	876873	804032	824135	796963	854261	770815	777435	809457	833335	837636	775497	841773	786126	794545	850958	785758	812992	779389	781185	728605	790819	785952	735102	754023	968858	901593
174.079	2.33354	453473	885068	318539	867322	746857	570103	164707	275263	978416	482427	531655	122887	560945	377806	585405	740429	581826	873787	360483	334063	419472	869572	550625	380271	641398	1.07039e+06	1.27759e+06	557634	492049	894423	591763	923867	394993	723614	721750	679121	485938	967771	762378	695226	306541	232462	376268
175.105	2.71116	6.65572e+07	6.438e+07	6.37743e+07	5.37138e+07	6.55407e+07	47960305	4.75041e+07	66114193	8.46666e+07	5.83444e+07	64629266	7.923e+07	7.74756e+07	4.56152e+07	6.292e+07	6.36367e+07	5.89912e+07	73517793	5.34089e+07	4.34346e+07	6.42871e+07	6.15084e+07	5.63868e+07	43945954	3.67951e+07	7.77278e+07	5.29959e+07	6.84533e+07	4.64587e+07	6.36104e+07	71900889	93022663	5.49029e+07	59338617	6.82115e+07	6.28515e+07	6.88399e+07	7.29889e+07	5.59531e+07	64941030	60632277	2.66525e+07	3.24697e+07
175.117	1.6761	695322	2.24325e+06	297337	5.72521e+06	614040	603059	232274	291665	515110	331779	4395786	363635	766386	582384	5.37686e+06	7.33666e+06	4.41739e+06	1.003e+07	334664	300607	195685	7.63798e+06	3.94984e+06	4.28184e+06	310404	1.17278e+07	8.36326e+06	832447	239718	4.77952e+06	6.99111e+06	17209405	533413	4146622	520788	7.21751e+06	292213	5.31653e+06	5123142	7.68037e+06	350227	423462	305631
176.105	2.71055	6.40076e+06	6.20098e+06	5958209	5.04445e+06	6258345	4568013	4377473	6309895	8.29093e+06	5.42819e+06	6.25354e+06	7.74232e+06	7.41768e+06	4.22875e+06	5.9421e+06	6.07435e+06	5575945	6.97893e+06	5.08029e+06	4.14219e+06	6.03059e+06	5.87849e+06	5.47602e+06	4.06367e+06	3.31168e+06	7.38404e+06	4989267	6.36151e+06	4.27428e+06	6.14553e+06	6.70609e+06	9174361	5173547	5529829	6.53908e+06	5.93159e+06	6664895	6.92884e+06	5.36892e+06	6.08292e+06	5.76755e+06	2357655	2.9766e+06
177.058	2.54708	1.16922e+06	1.42985e+06	1.19113e+06	1292640	1.23238e+06	1205391	963181	1.28945e+06	1.48206e+06	1441985	1.17596e+06	1.27164e+06	1.5221e+06	1.25078e+06	1.10611e+06	1318496	1052085	1388355	983706	1.1079e+06	1.1821e+06	1222002	1542332	781252	1.10283e+06	1.41307e+06	1132778	1152669	1.25189e+06	1.13394e+06	1.23106e+06	1.47807e+06	1090447	1.42165e+06	1.38227e+06	1.39116e+06	1.28286e+06	1.20018e+06	1319209	1.23968e+06	1.14166e+06	654678	854508
181.073	9.78901	4.83974e+06	3899532	3.53169e+06	2.68251e+06	3.53759e+06	1863638	3.19986e+06	5.23964e+06	2.89218e+06	4.75345e+06	8.94949e+06	2.76954e+06	3658565	1.52839e+06	2.43514e+06	2.08966e+06	1.94544e+06	4360661	4.70665e+06	3.29225e+06	2.6649e+06	2.70476e+06	1.73149e+06	2.1928e+06	2.28467e+06	2.44342e+06	2.36351e+06	2.01835e+06	2.07449e+06	4.1973e+06	2467113	1.8098e+06	7.97459e+06	2.05844e+06	2.34997e+06	1.37879e+06	2421458	3.68516e+06	2.08331e+06	1726541	7.01271e+06	6.59133e+06	5.26635e+06
182.07	9.78367	408202	362437	267254	257101	332927	137031	251414	468044	214837	430269	856118	245259	309374	111719	176690	164409	159308	348633	416402	279777	234481	205391	139821	181094	207883	204863	189616	160833	152919	371234	209848	148473	731796	163298	167383	97658.1	180990	333658	154946	138132	600214	590394	485817
184.07	1.93792	554386	481980	703846	487620	597780	265541	414476	486170	513374	380600	554600	367602	464649	329578	274921	528208	230333	279861	357001	470530	385438	451031	437153	267161	378084	429886	472010	379063	310942	471070	293328	570139	668115	505708	672559	319692	360807	367205	473704	335288	509211	539504	408352
185.032	1.84319	228979	120679	227022	127702	314845	207193	263141	365875	221582	218246	281678	602937	155119	212521	203465	227170	203621	123587	159715	251398	284121	115046	178018	154098	148977	124297	183691	405216	223434	230637	237469	106218	181488	341568	327030	178549	201986	276017	254061	167580	302846	90310.3	111642
185.11	13.7504	999473	1.10287e+06	937081	992610	983617	996087	931597	1057941	949343	965087	1.00396e+06	948900	946812	998073	999931	925793	978876	953405	928034	975846	992251	992181	1035521	1.12674e+06	1006768	961941	1.0308e+06	931928	1.02985e+06	987140	2.35143e+06	2.07193e+06	2.35012e+06	2.27147e+06	977333	2130794	2.02706e+06	1003530	1.05102e+06	1.04688e+06	2.17071e+06	1.59628e+06	1.71197e+06
187.082	1.47794	305518	266696	332925	307110	313120	224071	306684	331412	325602	306576	380229	311626	274237	218275	284602	297242	292523	244619	359939	328906	277445	251364	260357	224529	329897	296106	290304	270717	302856	310889	302856	270366	397027	299749	372209	260410	301695	289047	307231	264586	345065	377880	368840
188.068	9.67525	479347	424440	404997	462568	476572	614692	411430	498759	614463	430676	457001	879212	393857	499207	408507	447772	496142	542924	584831	606811	782134	708768	290039	476368	438248	330469	576290	469582	278503	775065	606876	410369	797095	491011	468230	569421	591936	749525	521071	562032	524142	356925	877774
189.077	1.52776	387688	458218	407945	448419	489818	258784	362245	428863	495767	411772	497415	490125	359686	286554	285269	591935	385749	529236	457055	420440	362622	710852	324630	310750	418249	612297	697558	500010	309027	433103	567185	793088	490687	608254	484829	507714	454569	470072	530148	436072	498525	434042	423769
191.088	2.05392	1.42908e+06	1.37005e+06	1.2637e+06	1.27011e+06	955034	1.41681e+06	752537	1.10976e+06	2.57252e+06	1039865	739049	880791	1.48179e+06	1.23435e+06	1503886	1162221	1.36361e+06	1.23033e+06	1071044	1.0187e+06	1481343	1.10221e+06	1.24245e+06	1.129e+06	1.09423e+06	1.20379e+06	1.38958e+06	1.59608e+06	1.29186e+06	1047000	1.61847e+06	1.44766e+06	751380	1.10705e+06	1.07255e+06	1409305	1.53736e+06	1.30458e+06	1.25055e+06	1.46683e+06	1.19889e+06	589372	976448
193.066	2.32838	4.69406e+06	3.99359e+06	3.10398e+06	3.57611e+06	3.04813e+06	3.78953e+06	3.82877e+06	3771146	5.09997e+06	3.77498e+06	3.0515e+06	3843960	2739417	2.8764e+06	3.63485e+06	4.15577e+06	2.71658e+06	2.76634e+06	3358366	3.78556e+06	3590710	3.81679e+06	2810599	2.51825e+06	3.12562e+06	3.49031e+06	3.60476e+06	3.8286e+06	3084478	3.67127e+06	3.79111e+06	3.24426e+06	3358354	2.90524e+06	3.30435e+06	2.28829e+06	3.42225e+06	3.86024e+06	3262890	3.16839e+06	3.82415e+06	5.0711e+06	3.83759e+06
194.08	2.13732	877150	206458	397019	767139	368352	698807	614044	564581	931392	853639	743855	902299	355325	669600	400553	443379	593821	601972	565672	827158	717275	367158	865786	130538	661733	666041	432501	640214	730847	383034	703518	641592	685062	757824	838792	652669	733542	736379	816060	385994	906034	902137	872854
195.09	11.4759	66646987	6.77729e+07	7.02863e+07	6.4928e+07	6.6108e+07	5.77662e+07	6.70699e+07	62668025	6.787e+07	71597185	7.46169e+07	74433386	65572979	5.72586e+07	6.05133e+07	61912545	6.32579e+07	6.58564e+07	6.83425e+07	6.76739e+07	6.20725e+07	6.67327e+07	5.36965e+07	5.38537e+07	5.74663e+07	5.82675e+07	6.12212e+07	5.7675e+07	6.00438e+07	6.5067e+07	6.69733e+07	6.13038e+07	7.2863e+07	68729039	74922297	6.10642e+07	5.97323e+07	6.48701e+07	61236368	6.01637e+07	6.84874e+07	5.52207e+07	6.54023e+07
196.084	11.4757	7.27326e+06	7.30448e+06	7781173	7.1646e+06	7.32505e+06	6.25562e+06	7.28796e+06	6.81533e+06	7.51825e+06	7.97724e+06	8.28873e+06	8.38083e+06	7.13229e+06	6.25694e+06	6.62203e+06	6792846	6.94184e+06	7.18397e+06	7.54158e+06	7424581	6.75475e+06	7.31947e+06	5814877	5.9483e+06	6.36672e+06	6.2539e+06	6.71256e+06	6.27199e+06	6.47338e+06	7104084	7402029	6655888	8.05412e+06	7.50452e+06	8.20458e+06	6.65323e+06	6.49883e+06	7.27802e+06	6.69418e+06	6548533	7.52632e+06	5.94362e+06	7.13721e+06
197.088	11.4753	647680	677592	704724	611221	678918	536925	656010	632275	654484	721048	728214	727534	632948	546761	600317	606399	626400	647388	685924	672737	599413	635472	490226	518275	550863	545122	604357	559895	568091	641362	628614	589260	702508	632932	728427	593697	603254	643786	567723	568740	662827	546375	629990
198.182	16.412	507162	467971	468974	473233	469004	513326	470646	527516	451643	461768	440657	511883	469350	477029	500326	480199	507775	472176	487501	474466	456227	509237	465142	524670	478086	512960	512949	505454	490653	465887	503397	446239	468612	499689	471556	530181	470989	482189	471222	483616	476554	425386	455503
199.042	14.9467	3.32166e+06	3.27323e+06	3.40791e+06	3.42446e+06	3.39279e+06	3.3678e+06	3.42256e+06	3.3496e+06	3388713	3.5374e+06	3.42009e+06	3.46765e+06	3371203	3.47385e+06	3.40361e+06	3.48742e+06	3.45737e+06	3.35071e+06	3.38766e+06	3.47647e+06	3380491	3509386	3.58391e+06	3.54172e+06	3488805	3.64423e+06	3.64454e+06	3495876	3.53825e+06	3.41085e+06	3.47116e+06	3.51631e+06	3.39572e+06	3479301	3.48035e+06	3.47372e+06	3.49022e+06	3.59807e+06	3483868	3.5099e+06	3474307	3.35815e+06	3.21186e+06
200.039	1.99915	303472	212942	133966	258734	179580	462379	356054	231611	278437	420989	212501	184392	171887	396513	333343	208200	264066	163282	159836	285267	284015	249924	425471	191147	393591	224207	336113	279409	314566	248867	162623	147083	168561	258904	119388	214957	216333	181313	249206	321522	193917	318357	213775
200.042	14.9468	393744	373555	379411	391242	380897	399412	442697	392663	394216	394680	408507	406223	420458	406760	426038	394856	413975	429198	401786	410138	406634	413931	435422	421161	418847	453141	437759	410952	405116	415483	427854	424749	374063	400635	394432	387018	429712	433127	392468	391465	438482	398503	393477
203.051	9.78293	1027456	868390	766982	551505	779678	325092	693644	1189295	577234	968526	2.14224e+06	491686	752569	272271	497838	389722	395917	937667	885295	703991	566159	576509	324191	488914	526658	566150	513956	426357	427997	893247	476751	214750	1761739	345288	513740	222683	548897	856421	462278	314272	1.68401e+06	1.254e+06	1.04269e+06
204.071	2.29414	1.06279e+06	829015	809512	938546	773788	717538	734301	796757	791819	1.00976e+06	716473	984410	728894	639829	749295	778449	705170	491570	663570	979253	648481	674414	498229	441699	743318	557817	805215	805494	780112	574714	558071	519195	932517	816312	885282	484891	567533	743867	768313	554534	1.00915e+06	1324092	1.50113e+06
205.08	19.1033	595190	565073	486648	561998	510347	538985	567154	507830	519457	538909	570279	566752	532619	537928	536940	541286	516280	536155	542980	496435	541268	556586	539308	532380	580224	585034	579183	530746	577912	519927	524523	535311	534355	518413	546704	575308	504282	582010	608221	559279	491000	560163	536435
205.093	9.67541	802280	795617	758004	785431	883942	1.04304e+06	719098	873637	1.11263e+06	855246	807486	1.54211e+06	676903	907397	745114	728173	890666	971409	970175	978845	1.33493e+06	1.29166e+06	530341	884789	816468	662880	1049782	827287	535692	1359169	1.0646e+06	765802	1.37467e+06	853906	802543	1024588	1073249	1360403	966279	1037425	976866	657663	1.50195e+06
205.19	20.2682	359828	344317	302231	326689	333621	295023	318061	347377	305878	322120	337790	315067	348828	318628	316551	339405	320375	335318	309369	286968	278063	330490	298940	316653	288431	343803	328076	300612	325795	334951	320557	310404	310195	353800	336252	343594	336100	307007	300168	310558	336717	337240	364194
206.088	2.30531	150572	154350	175367	241603	224155	163528	217218	173559	243654	230517	181131	199222	195086	188127	155116	242201	166949	188209	102569	207076	172628	241099	199732	104630	126262	185489	160107	228169	132481	165297	228493	225148	221555	214265	175602	148521	125945	160644	253105	176110	221842	174243	152633
206.915	1.63136	326175	376920	463641	346687	388056	375971	390782	345528	496512	456258	307073	412337	396984	322475	320822	388055	259285	260805	387299	412118	384067	301114	391420	186660	328050	263470	265276	313533	333940	346981	378060	208979	363096	327127	417946	286555	359994	320573	318611	202220	362375	394670	317165
207.164	18.7522	356103	313154	197016	290583	198608	188480	218126	286317	366379	332535	365582	173313	308321	165171	255457	111498	249554	338179	183261	317179	266631	269569	254966	187903	303108	391527	339085	247675	249488	201250	144188	359875	181347	159484	160208	354994	210241	341663	330875	301472	326313	339764	234200
210.09	2.33223	1.49565e+06	1.27624e+06	979920	1.1467e+06	1.00578e+06	1.23302e+06	1.20351e+06	1188502	1.48441e+06	1.08512e+06	813086	1.05973e+06	814470	820976	1.0423e+06	1.14707e+06	763801	723546	1.101e+06	1.0737e+06	1.01115e+06	1.16721e+06	821591	720475	926012	1.00824e+06	1.03057e+06	1.01763e+06	913690	1.02695e+06	1.10917e+06	908246	898691	840275	898440	587109	959804	1.08014e+06	923986	738553	1.07663e+06	1.88375e+06	1288367
212.04	2.34255	957422	842127	776615	788098	867990	796890	911082	890483	874980	765512	770537	842018	661578	640023	793315	872561	662544	649328	849165	846907	755708	881740	590140	670566	728256	686329	828776	760564	744416	873586	742825	738812	753251	585150	741421	524056	653752	767087	723500	678066	856002	1.13732e+06	931610
212.528	8.27795	460969	325759	377696	381341	447946	201835	229580	286588	283899	470851	428050	392764	246374	100299	317543	318622	169461	304236	331272	127678	243551	325605	130536	154467	131515	203843	133770	223050	248954	212848	210394	196416	223684	162641	248065	162990	159588	240347	130250	134537	215187	799028	529491
213.073	1.64977	333269	447064	227568	577943	325102	312400	111965	150699	387503	191892	420955	143644	397531	255844	512664	744034	411549	968518	267353	144528	246248	707379	431499	391156	214303	1.09004e+06	708560	347146	190183	517442	714227	1464596	294173	421019	354044	653488	380732	495893	512802	646290	194317	73446.5	77051.9
213.14	15.6395	565745	595793	494968	527857	490675	482172	465219	470183	533722	528338	575048	581101	608366	556238	522155	529288	618755	607375	591461	586570	600802	535255	657861	597576	573445	588353	594821	569000	598125	545979	402892	499217	543761	566303	561406	469048	544095	593289	531317	546007	438394	447011	411152
214.082	14.907	1.55549e+07	1.51487e+07	1.5359e+07	1.60872e+07	1.57461e+07	15372737	1.55443e+07	1.58146e+07	1.55142e+07	1.57935e+07	1.5309e+07	16014537	1.57039e+07	1.60089e+07	1.56669e+07	1.57163e+07	15986822	15691733	1.56877e+07	15975065	1.50971e+07	15946177	1.68469e+07	1.5724e+07	1.64463e+07	1.68316e+07	1.64158e+07	1.57454e+07	1.59109e+07	1.57321e+07	1.63512e+07	1.5348e+07	1.52269e+07	1.60765e+07	1.54694e+07	1.58319e+07	1.54067e+07	1.58729e+07	1.54457e+07	1.54256e+07	1.53073e+07	1.53358e+07	1.52844e+07
214.215	20.3015	2.75275e+06	2.52501e+06	2.64645e+06	2.73781e+06	2.63963e+06	2648317	2.66658e+06	2.64446e+06	2.62073e+06	2747426	2750552	2.71781e+06	2641331	2.7188e+06	2.76485e+06	2.65765e+06	2.69272e+06	2628395	2804414	2.76464e+06	2534431	2.70024e+06	2.79892e+06	2.68796e+06	2822465	2.89037e+06	2.67221e+06	2.65249e+06	2.68159e+06	2.69752e+06	2.69915e+06	2.72966e+06	2.64961e+06	2.7078e+06	2.63561e+06	2729950	2.59744e+06	2.71333e+06	2691929	2.65548e+06	2.64563e+06	2.58897e+06	2.64112e+06
215.047	2.34041	1.76042e+06	1268652	778870	832054	650532	1.02906e+06	1.18583e+06	838362	1.23214e+06	774636	699492	793875	529276	556603	912217	792891	573179	501676	883575	978028	906095	1.04828e+06	586580	708461	809110	695183	813056	756006	809348	827266	706452	639675	900220	464320	744460	400768	656119	853290	687118	571526	1.22979e+06	2.74392e+06	1.85713e+06
215.092	14.9021	2.03665e+06	2018927	2037699	2.03082e+06	2.10262e+06	2039050	1.97442e+06	2076845	1994900	2.12584e+06	2034620	2.08637e+06	2.02423e+06	2.07054e+06	2.06719e+06	2.07733e+06	2.03215e+06	2.04081e+06	2.03085e+06	2.01388e+06	1.93645e+06	2.10401e+06	2.16267e+06	2.06239e+06	2.17759e+06	2.22854e+06	2.14635e+06	2.09079e+06	2.07959e+06	2.16428e+06	2.10886e+06	2.05629e+06	2.02251e+06	2.08669e+06	2026210	2.14735e+06	2052411	2.04034e+06	2.03348e+06	2.0134e+06	1.9232e+06	2.02321e+06	2.00469e+06
216.087	14.9085	991108	977501	971540	1.05321e+06	1.03949e+06	1005196	952943	987528	1.03324e+06	1.04812e+06	1.01627e+06	1.02745e+06	1.01291e+06	1021479	1.0197e+06	1.0273e+06	1009303	1.01473e+06	1.04832e+06	1.08552e+06	983271	1.00991e+06	1.13931e+06	1.04747e+06	1.04966e+06	1.09727e+06	1.01124e+06	992565	1.02944e+06	1.0885e+06	1.12042e+06	1.04759e+06	979684	1064194	997739	1051058	944963	1.09538e+06	1.05158e+06	987940	951741	959491	919815
217.074	11.4789	4.51451e+06	5.25911e+06	5.18228e+06	5.05669e+06	4546330	4.19145e+06	4.47699e+06	4406691	4.61406e+06	4.84801e+06	6.19585e+06	5.82265e+06	4.82362e+06	4.2332e+06	4.42366e+06	4400790	5.00633e+06	5.01668e+06	5.22232e+06	5.31619e+06	4.81531e+06	5049639	3.83515e+06	4510909	4452619	4.09211e+06	4564231	4520282	4.5222e+06	4.86605e+06	5139718	4560115	4.63616e+06	5411001	6.6357e+06	5.14374e+06	4588290	5649364	4.26713e+06	4.72578e+06	4.99166e+06	3.15141e+06	4551778
218.077	11.479	431037	489317	513417	508608	450386	426604	490273	431420	407846	455436	588744	603739	471565	423932	430427	454322	511023	476875	540441	517288	474055	474499	370170	443431	439060	386560	425370	412198	415321	492149	508944	459505	432275	530299	649605	519116	448392	520563	384447	438312	476670	302433	441614
219.167	17.4518	428307	387912	438272	463937	489362	438379	466190	482826	448584	508978	457812	492334	538038	532761	564091	582464	543128	598562	595227	535312	575466	632993	598546	592342	643377	673153	681695	582975	718771	620948	716801	716521	691959	770240	687804	713469	697849	728695	704025	769188	729183	415047	430304
219.169	19.2843	542894	536928	544258	554206	570652	523579	591354	594649	627137	607891	655217	661015	636856	655621	689577	627604	690582	686863	719598	717096	676364	718455	763073	708697	820532	772821	811776	751009	784095	804416	813592	852869	838047	813263	772307	891016	843475	929993	875923	927128	826857	527500	521277
221.055	14.9539	1.2737e+06	1.3506e+06	1.33206e+06	1.4196e+06	1.30785e+06	1.3168e+06	1.40533e+06	1.48466e+06	1.36241e+06	1.42761e+06	1.44423e+06	1.42999e+06	1383074	1.44938e+06	1.44902e+06	1.45398e+06	1.34671e+06	1413026	1.46071e+06	1472566	1.46675e+06	1.46899e+06	1.50677e+06	1.51915e+06	1.47093e+06	1.54424e+06	1.49625e+06	1445906	1.47152e+06	1.43512e+06	1.47768e+06	1466799	1.4024e+06	1446935	1.47406e+06	1.44114e+06	1.40681e+06	1.50463e+06	1.46679e+06	1.49316e+06	1.46475e+06	1338272	1.29455e+06
227.119	15.0757	1345267	1.35661e+06	1.38804e+06	1.31949e+06	1.36262e+06	1.40175e+06	1325600	1.34376e+06	1.38196e+06	1.36978e+06	1.36211e+06	1.38995e+06	1.42918e+06	1.38391e+06	1385682	1.42337e+06	1.4165e+06	1411264	1353711	1426408	1450636	1.44491e+06	1.4603e+06	1.45653e+06	1.50229e+06	1.46273e+06	1.48998e+06	1.42116e+06	1.40373e+06	1.42798e+06	4.75145e+06	3.95802e+06	4.42826e+06	4.74592e+06	1.41488e+06	4.60553e+06	3.8259e+06	1.44981e+06	1.3904e+06	1.48404e+06	4.69412e+06	3.19427e+06	3.69444e+06
228.046	2.35799	300307	271834	235269	255566	228976	207641	295809	211107	234441	342085	379328	243157	288592	243596	317483	276506	252923	314032	246714	314409	266260	241138	324237	153570	209121	282793	183625	345129	296406	224176	299785	284499	364712	348046	255826	227181	161682	209623	286539	195294	292014	285369	254844
228.228	20.4707	2786689	2.72357e+06	2.6645e+06	2.76174e+06	2701758	2.72403e+06	2761856	2783831	2.76371e+06	2.85786e+06	2.6145e+06	2.79276e+06	2.68546e+06	2.7759e+06	2.81144e+06	2679297	2704177	2.76163e+06	2.72453e+06	2.79906e+06	2686615	2.78777e+06	2.78996e+06	2.75914e+06	2806365	2903091	2.9135e+06	2.70301e+06	2.72536e+06	2.81595e+06	2.84474e+06	2.85922e+06	2.69636e+06	2.81473e+06	2772892	2.73138e+06	2.69011e+06	2.75283e+06	2.72402e+06	2.7301e+06	2.68697e+06	2.68531e+06	2.75417e+06
228.539	8.28268	348863	259269	258527	275151	332990	134720	156363	205346	242639	339808	385745	276770	195558	68954.2	266347	226385	160806	223617	232681	149463	165835	240533	99551.4	151700	104231	184309	130431	180685	158363	198219	179693	217548	169548	141642	219699	167572	133475	214236	120754	179911	206473	528203	341556
229.143	2.06348	233823	251212	293806	248041	335523	182276	291032	294307	475524	332752	378949	329599	247014	191145	199558	280540	266042	227116	384930	401542	259898	159285	207806	175021	180525	229934	232970	315792	250094	258419	306116	225042	296039	420232	285348	240711	228358	247114	203973	229160	331320	197403	247829
229.228	20.4687	371270	351331	416133	368996	403418	329655	401150	404106	399117	363661	391547	395784	357067	407108	446693	413402	391033	365373	373416	414834	374290	415311	375762	406650	416257	410313	381565	382963	374944	423935	433174	365293	414699	403872	394810	415160	357744	397836	407413	381544	414252	397454	384499
231.023	2.32906	934749	801795	571942	664841	521696	703095	870263	624065	1.19405e+06	744334	499829	721853	511020	464895	688739	772924	379755	470580	699672	659494	746404	772451	506260	384026	544312	482194	544625	576373	607033	692235	689809	556609	770817	428774	729177	294301	595038	709005	696165	475818	940109	1816796	987715
231.11	14.9034	534508	527071	509946	551196	530214	459335	544878	571103	500597	530768	460615	518989	489329	510078	557567	540631	534147	479060	499652	525735	421669	499607	577168	462022	548608	624477	533340	515066	541345	526904	572242	497349	501516	570247	495021	548876	459347	539085	506661	471285	481165	532967	513755
233.051	2.37907	162706	163691	166491	126053	132731	128416	163125	130465	207473	152334	110217	167037	98677.1	109006	139896	123917	102233	76631.5	119135	227665	119652	225962	110107	107331	129672	108817	139187	100592	163275	115084	129844	113115	154428	115402	135682	75770.4	93101.5	123681	123425	75865.9	173583	393838	352431
233.06	14.8837	352952	349166	335174	350839	361165	374509	349955	388256	374758	374274	371802	403258	402889	385873	375301	348215	373523	376120	327293	360858	392899	365655	346135	371866	389289	384325	376256	360594	363421	391951	359561	368396	326497	364755	378237	349584	360892	364030	357743	331074	370411	342883	355235
234.604	14.9137	606998	599571	658993	586136	637535	651266	564677	610581	621814	568376	578235	639107	613474	604158	630185	610611	628034	629823	607288	600004	693117	618053	585537	654804	676028	618454	687863	611344	703201	621536	567612	635612	613233	590407	661870	644550	617386	595611	626275	633313	616337	605073	619034
235.164	18.3803	1.25272e+06	1.24483e+06	1.25518e+06	1.28963e+06	1.20211e+06	1.19486e+06	1.17372e+06	1.25842e+06	1.19957e+06	1262515	1221772	1.29986e+06	1186635	1.21311e+06	1.241e+06	1.24218e+06	1.29236e+06	1.21962e+06	1.25195e+06	1.24411e+06	1.17319e+06	1.25621e+06	1.27355e+06	1260763	1.34019e+06	1.34785e+06	1.34249e+06	1.25412e+06	1290134	1.2995e+06	1.28985e+06	1221315	1281711	1.28892e+06	1.19713e+06	1.28233e+06	1207049	1308395	1246429	1258684	1.27382e+06	1.26752e+06	1.23855e+06
236.065	14.9067	1.39023e+07	1.37872e+07	1.43237e+07	1.41699e+07	1.39429e+07	14600686	1.34927e+07	1.42104e+07	1.41316e+07	1.48255e+07	1.45117e+07	1.51947e+07	1.47808e+07	1.49372e+07	1.45464e+07	14716436	1.48773e+07	1.45439e+07	1.50576e+07	1.48991e+07	1.43662e+07	1.52338e+07	1.54778e+07	15538299	15471050	1.56324e+07	15383116	1.48239e+07	1.48309e+07	1.46515e+07	1.47129e+07	1.46837e+07	1.37719e+07	1.43432e+07	1.44553e+07	1.44016e+07	1.42029e+07	1.50469e+07	1.48418e+07	1.48279e+07	1.44166e+07	1.38923e+07	1.37734e+07
237.072	14.9004	2.00131e+06	2021737	1.92115e+06	2.02532e+06	1.99678e+06	2.00049e+06	1.92086e+06	2.03309e+06	2.00634e+06	2039035	2.03488e+06	2085035	2.14108e+06	2.12995e+06	2.03892e+06	2.04758e+06	2160211	2.03694e+06	2.1001e+06	2.17693e+06	2.04671e+06	2.16878e+06	2.18366e+06	2.16931e+06	2094029	2.15487e+06	2.16584e+06	2.01771e+06	2029576	2.06043e+06	2.06747e+06	2.07196e+06	1.92815e+06	2032949	2.07696e+06	2.02967e+06	2.03723e+06	2.09049e+06	2119108	2044366	2042580	1.9183e+06	1.94235e+06
238.066	14.9049	785105	773747	761875	816684	813603	803345	756779	815203	819840	849259	846498	883267	852774	829109	825334	841973	826274	823516	875420	896280	842809	871790	878534	892503	889130	902640	855601	800085	852079	853821	849464	839096	786139	852858	841779	856906	832087	829997	811686	822715	837597	788068	741447
241.566	14.923	279993	300714	313818	298962	289629	298814	314064	294268	312712	306082	314927	310871	298983	295350	319208	317810	320582	289286	314727	324775	297130	294109	332896	357394	303899	303116	343311	356715	339600	322374	335086	318945	307709	320120	302743	289674	337598	345274	310053	316959	350643	286832	292971
242.245	21.5358	1.04702e+06	1.02149e+06	1.07312e+06	1.1031e+06	1.14569e+06	1.00541e+06	1.14479e+06	1.09762e+06	1.11403e+06	1.09026e+06	1052196	1109633	1.09428e+06	1.10302e+06	1145161	1107549	1.07799e+06	1.11739e+06	1.1199e+06	1084760	1.04124e+06	1.13058e+06	1.10484e+06	1.08347e+06	1.11976e+06	1.19884e+06	1.08239e+06	1.06199e+06	1.11281e+06	1.07179e+06	1.13738e+06	1.02369e+06	1.04293e+06	1.07829e+06	1.03754e+06	1.08729e+06	1.06764e+06	1.14064e+06	1.02543e+06	1.10925e+06	1.0862e+06	1.10005e+06	1.03156e+06
245.077	15.5655	310237	301878	270853	356639	328805	320835	306198	292754	321787	294887	274643	359369	318735	343872	335671	406024	329320	338937	306197	336353	329657	293285	344078	323022	326986	271922	342804	319717	291235	344222	310896	252579	306089	277539	326151	266144	355657	324116	321980	313363	292626	264292	245292
246.058	2.35263	1.17797e+06	1.01426e+06	892568	963025	948421	712081	1.04837e+06	795826	922287	1.25454e+06	1.43317e+06	875962	914097	924094	1.15827e+06	1085553	909288	1.13813e+06	691713	1.06412e+06	1.04219e+06	1.04755e+06	1.30501e+06	589430	896498	1.2117e+06	846306	1.22962e+06	1.17406e+06	834059	1.27001e+06	1.12135e+06	1.42282e+06	1.42845e+06	1.09349e+06	994976	648928	806061	1.13619e+06	822535	1.0661e+06	1.0384e+06	935108
247.067	2.39291	266222	188354	163911	243662	175029	152952	229919	139959	199419	220946	199223	155781	215681	182407	277187	182710	180558	224854	227435	317821	164544	190148	305175	160693	201578	204697	186542	227636	210116	190806	176098	153550	220308	236773	202752	217911	155102	150871	217304	162955	172250	631808	352012
249.069	14.8881	906451	821064	928171	933514	918367	984585	888248	973474	899399	954839	957293	990058	994215	926803	911659	990985	1.04395e+06	910845	1074004	1.0119e+06	894935	1.02768e+06	928939	1.04238e+06	970757	977155	929515	929493	919126	958763	962960	981966	863690	927189	935801	918832	882579	900603	917939	956836	912727	868368	904039
249.179	17.8483	284289	296611	319122	330552	305282	335517	334909	371953	353499	355855	382865	374323	353783	411455	400104	344314	393419	403375	403359	377353	393775	435658	432160	431932	426787	488321	451622	421499	473525	442283	457928	398583	442222	496454	462202	456247	461803	496391	486149	461028	477326	336245	306149
249.197	16.718	743572	706979	637714	745920	741948	702788	747985	734137	752140	755549	679704	763745	672635	733507	727526	675399	717254	724188	747376	718056	664103	742624	775299	739890	773769	775433	762498	695106	690928	759360	780329	684335	685397	724645	712411	718557	729260	757691	719076	666465	728422	677654	678435
250.207	20.4823	716526	742708	736202	785246	780099	774481	786465	772295	756736	816352	759996	823579	770611	791500	843694	840736	810276	791248	845210	810130	713236	870561	845629	831231	820089	852634	845147	748819	801405	779276	787809	786589	796585	834896	794087	828587	750930	811550	784822	765420	802835	732954	810126
250.614	14.9128	675453	575279	706089	561916	638279	561703	560912	619152	614484	583790	594918	617020	655562	584188	631609	629878	656487	615609	581538	684818	668740	657536	581097	698358	688521	658201	705969	631564	676387	706755	614686	634570	703285	642449	687228	637830	613931	613360	610912	682968	590798	554111	643562
251.031	1.63725	310482	451540	218864	549397	268982	276550	41854.8	108446	387642	248368	389342	105004	420949	287358	446097	754957	362520	888896	245745	98135.9	193721	606533	438071	293346	137544	1.00591e+06	585631	357796	123957	503433	734002	1224318	279603	364445	311228	556210	357869	478579	463781	638642	136095	34792.5	25639.6
252.042	14.9137	696426	673234	681902	644096	683169	657633	670635	677185	634929	709937	668206	685975	668167	658476	681959	726266	708334	700451	633937	688461	646365	746415	753318	717611	748194	693995	759170	713140	712295	705019	688512	702225	658648	631796	698815	702540	631998	674334	627393	687361	645049	594434	638291
253.113	1.63148	467839	529941	496835	498769	506179	584851	591007	520594	556064	524000	517926	524494	508094	545313	578025	523432	516065	519378	556702	570890	546460	521979	576290	453861	595136	506429	515048	550346	601753	547492	548749	467118	613172	636368	670615	523971	552030	507294	611557	525039	575314	531905	495586
255.134	1.6355	2.88831e+07	31567850	3.15631e+07	3.15253e+07	3.00936e+07	3.17232e+07	3.30279e+07	2.89302e+07	3.36815e+07	3.23168e+07	2.99099e+07	3.03477e+07	2.92377e+07	3.10749e+07	3.13538e+07	2.92944e+07	30108508	2.81533e+07	3.08726e+07	3.24774e+07	3.10195e+07	2.96451e+07	3.05301e+07	2.65632e+07	3.16218e+07	28177681	2.75801e+07	3.02529e+07	3.05421e+07	30951220	3.1953e+07	25669353	3.4759e+07	3.28653e+07	3.26801e+07	2.93694e+07	3.11911e+07	2.87253e+07	3.12627e+07	2.84392e+07	3.13315e+07	3.06489e+07	2.99521e+07
256.043	2.28443	141915	226480	480312	410597	544399	264242	538077	220918	178612	418620	151161	378610	381384	185313	506357	428296	413672	372489	248079	150474	220991	341881	545875	286968	133571	158342	185141	605638	188698	409972	502066	673531	224825	162723	289806	394866	343599	156397	524746	170085	482174	401541	447294
256.133	1.63298	4.22491e+06	4.58554e+06	4.60003e+06	4517548	4.35884e+06	4.60015e+06	4.8352e+06	4.08914e+06	4835959	4.71505e+06	4.42418e+06	4.35194e+06	4.16243e+06	4.57422e+06	4545395	4.24426e+06	4379941	4.03121e+06	4.53091e+06	4731625	4.56185e+06	4.23817e+06	4.40251e+06	3.88325e+06	4.6037e+06	4026260	4.05168e+06	4.35533e+06	4.41581e+06	4.44773e+06	4.69916e+06	3.70689e+06	5.0563e+06	4.68022e+06	4.7908e+06	4.26933e+06	4.53253e+06	4.29919e+06	4.48212e+06	4.10281e+06	4.54628e+06	4.45328e+06	4.29773e+06
256.258	21.7169	2.00554e+06	1.96369e+06	2.01527e+06	2.00384e+06	2.00386e+06	2.00712e+06	2.05413e+06	2.0362e+06	2.0258e+06	2.09739e+06	2.00963e+06	2.03713e+06	2043147	2.07308e+06	2.03984e+06	2.02038e+06	1.97987e+06	2.0538e+06	2.01078e+06	2.00718e+06	1934879	2.12036e+06	2.09402e+06	2042939	2.11179e+06	2.10308e+06	2.07012e+06	2.00487e+06	2.06513e+06	2069891	2.04471e+06	1.90717e+06	2.05575e+06	2.09102e+06	1.95796e+06	2.04657e+06	2032009	2.04196e+06	1.97577e+06	2011574	2.0219e+06	2.06288e+06	2.12403e+06
257.133	1.62755	2937319	3.0551e+06	3.28047e+06	3.06025e+06	3046262	3.07293e+06	3.35097e+06	2.80704e+06	3.40041e+06	3.22129e+06	2.96479e+06	3.01989e+06	2.82091e+06	3.03791e+06	3.08801e+06	2917679	2966369	2.73568e+06	3.06264e+06	3.34843e+06	3.04922e+06	2.96506e+06	3.01546e+06	2.59549e+06	3.15285e+06	2833037	2.8086e+06	2.96436e+06	2.98981e+06	3.07161e+06	3.23136e+06	2.51251e+06	3.4774e+06	3.23646e+06	3.27701e+06	2861494	3.04106e+06	2.86048e+06	3085141	2.90068e+06	3.15127e+06	3069459	3112236
257.163	18.382	453986	446573	441431	432745	460027	448847	446100	458803	431255	472877	426680	455740	423229	412413	453610	426377	446470	439781	430955	425774	443798	425269	473413	494726	465614	490946	447833	413463	397605	431501	464846	432706	418468	399183	439224	415247	446395	406813	419402	403172	460190	454336	422845
257.26	21.7215	327138	297104	310145	331890	320439	302123	350161	341694	330612	344418	324206	336248	332561	313436	331244	339255	314860	334607	355064	362463	314724	332873	346867	321802	359914	351119	371370	325590	325223	331678	318513	335631	321241	334035	337761	335448	321274	357482	331068	347551	329593	333892	376312
258.105	1.95548	1.55303e+07	1.56272e+07	9.76816e+06	1.3214e+07	1.34678e+07	7.41578e+06	5365698	9.11106e+06	1.29827e+07	1.31177e+07	7.99531e+06	882446	1.56766e+07	1.0213e+07	6.61383e+06	1.4805e+07	7338564	9.46262e+06	6.41972e+06	1.14118e+07	1.29685e+07	8095755	1.23546e+07	5.35507e+06	8.01081e+06	1.22835e+07	8.41897e+06	1.20633e+07	5.99744e+06	1.0883e+07	1.28844e+07	1.34735e+07	1.53321e+07	1.45425e+07	1.19233e+07	5726788	1.20348e+07	9.404e+06	7.89087e+06	9126179	6.26697e+06	3.2807e+06	5441351
259.093	1.95024	2.01152e+06	2.10818e+06	1.86929e+06	2.03208e+06	1.91105e+06	1595871	1.55793e+06	1.51211e+06	1784745	2.15838e+06	1333442	740857	2.16097e+06	1511928	1.48373e+06	1.93117e+06	1.45671e+06	1.74441e+06	1568730	1.9297e+06	1.73657e+06	1.40833e+06	1820057	1.17798e+06	1.59073e+06	1.83517e+06	1.5726e+06	1.62818e+06	1520583	1.73397e+06	1.72338e+06	1821343	2.33968e+06	2.02493e+06	1.7625e+06	1.12717e+06	1833407	1.53677e+06	1.55327e+06	1.43733e+06	1484331	1533443	1936765
259.093	4.28308	752935	273723	685327	478016	1068033	255159	348378	1.61158e+06	357731	574960	637246	1647990	977399	333865	240051	1428651	268070	874070	1923715	546716	615686	291212	552704	288812	401981	697127	513103	813148	264119	1.03166e+06	1.18945e+06	1.18079e+06	620466	812279	1.16795e+06	1071686	2.24776e+06	849560	739848	519670	757296	153905	130172
261.031	2.36267	354242	303991	281086	398322	286973	259479	292986	268028	339018	356779	256152	287596	256184	280479	270854	288427	267341	264264	248741	283007	280536	280285	277371	228097	275287	287613	283920	269793	269908	259091	239907	249091	275491	284346	312121	220990	254536	263872	249923	219195	282619	381559	332136
261.164	10.9947	1.00413e+06	495417	221146	1232683	52618.1	264873	309791	146009	372020	1.09955e+06	195655	285980	635449	568995	236673	390146	207051	484556	1.46494e+06	452517	638708	389636	509408	306078	1.98272e+06	439978	953950	243004	885078	897945	359057	557933	92146.5	418537	306114	602725	961802	334638	1.5203e+06	754694	1651141	86628.4	124543
261.165	10.1273	1.16377e+06	589437	279137	2106047	48636.3	353283	323908	195594	402655	1450745	199574	334514	1.15413e+06	839541	315986	461063	290821	759274	1.60169e+06	625476	807616	438388	821384	480089	2.01083e+06	616502	1.02661e+06	406224	696646	736385	446924	781505	85021.5	590664	358405	889071	1.13044e+06	379990	1.76131e+06	892355	1.74857e+06	116644	127622
262.233	1.69242	1.08173e+06	850797	1.90929e+06	738552	892451	582493	1209443	1.12576e+06	1010758	1.11479e+06	983148	1.01113e+06	1.46832e+06	772277	625868	917482	719243	1.3506e+06	1.24392e+06	554491	963983	1.0071e+06	765331	662820	590650	786008	589228	1.07786e+06	1.2827e+06	810103	1.04737e+06	1.47329e+06	935432	581187	918351	717013	1.48126e+06	1.95069e+06	838960	967294	946164	735983	897571
263.041	2.40214	349358	270527	312305	364531	241926	254521	284865	261042	333321	350520	207180	218293	382040	209924	386582	254481	209909	233460	393461	411819	207393	238579	350818	259633	299462	275465	236608	239537	237946	461831	223281	218913	288213	306740	303906	334480	242800	226886	249520	272655	263074	666642	433863
263.12	17.7378	239099	223155	216424	236552	214949	227111	215168	262568	251364	254478	264452	272526	270722	237054	266057	269985	271031	330644	252991	310543	283555	276075	275155	272079	303349	331508	332141	300995	318065	307598	305941	322812	292081	318540	303018	336301	300378	345924	347039	320286	284764	253414	208826
264.223	21.5268	453358	464611	431110	470710	435971	439202	474247	454683	453950	506570	455651	499168	458299	434440	478715	495723	495933	489181	496184	519415	460671	524727	515926	513085	516751	544134	502653	450081	468682	448426	519205	447670	476822	496078	427140	478585	460047	477424	482042	455853	467527	437972	442685
265.027	1.97057	387417	259394	247050	244358	220742	409767	443223	262539	280165	397245	293838	234390	253132	323925	328768	285184	305297	222740	230981	290327	339467	360855	399652	255645	404427	250859	383029	308278	361659	319259	206273	198746	235962	301217	198794	244142	245706	222052	263336	380273	274002	422744	302311
265.027	9.78795	267401	203383	209122	124070	184488	74781.2	180104	317239	165331	292155	432332	141382	220929	92447.9	130858	92319.5	118690	266000	269608	199659	149866	142127	86805.7	121899	127387	125740	135526	140633	116744	246114	125385	84839.8	412403	110379	131318	77530.7	122433	178576	120354	99181.3	367691	344528	277209
265.085	14.8856	295053	354797	352127	366882	366481	354201	345069	348152	333047	339378	350057	381270	368123	355511	307721	399758	339333	333005	349902	373016	366935	330472	386532	410133	352635	354149	389052	401928	360161	337567	344891	376253	310966	353854	289529	316725	291044	309579	366094	326684	336941	303911	311166
266.062	1.92347	892908	813859	879779	913811	651190	1.30238e+06	1376468	881795	918328	1483035	722137	667034	795056	864983	1085969	723840	1.01745e+06	820787	895621	1.19058e+06	720730	1000803	970570	765741	1.15025e+06	757868	1033114	764389	1.21441e+06	1.33841e+06	615771	494992	894833	845161	548379	746339	687969	652566	939494	940149	994306	1.39686e+06	1.23459e+06
267.154	18.9686	811291	670673	638426	812858	660343	743613	663236	817033	775652	565757	785904	751293	772697	773935	704603	584515	585451	825270	548870	678909	740194	577322	713042	753600	703169	862801	712235	753165	729469	794551	645533	838016	751754	650874	714514	862690	762191	694327	674503	715193	726479	640956	801687
268.034	12.9538	79320.8	190955	137579	90102.1	110358	110449	122672	206758	193655	157275	264314	180780	551952	209827	397782	561761	254253	244982	84888.9	106009	173291	567208	179805	161927	153063	529109	183488	287061	247641	177775	265212	387066	161467	97700.8	237061	199033	75276.1	125333	114737	137819	145830	506851	501737
268.096	6.95079	2701782	3.27671e+06	2.59594e+06	3814919	2.86675e+06	2.07044e+06	3.05278e+06	2.44818e+06	1937262	4.04178e+06	3.29808e+06	4.11126e+06	2.83144e+06	2.01209e+06	3072790	3.0808e+06	2.75942e+06	2.64852e+06	5021399	3.39484e+06	3.83505e+06	3.13478e+06	2.21441e+06	3.78228e+06	2.83232e+06	2.83739e+06	4.59496e+06	3.8573e+06	2.03304e+06	5.85542e+06	4623312	4.16605e+06	2.99275e+06	3.38175e+06	3.86594e+06	3335493	3.91514e+06	4.16091e+06	2.70524e+06	3.68177e+06	2575227	105243	71606.2
269.1	6.9462	390876	438791	336648	477542	399546	238613	378996	320952	282754	478364	413424	493010	357700	207767	383326	377061	355137	309912	657234	433394	493441	387170	260526	478484	331857	340444	569330	485326	267879	755833	597838	527606	369804	437223	505049	433156	482136	513464	338191	459108	314411	49872.9	35042.2
270.273	22.4958	442852	434809	449595	459717	449427	438462	460636	431513	455010	499923	458761	479027	484319	504250	470807	434626	458727	464358	441823	434559	418809	421816	451886	447740	458136	469001	499011	463481	467985	389899	432205	454885	468291	436011	472000	489505	437576	474180	447788	406417	442140	464694	430849
271.187	16.715	4.1824e+06	4.24421e+06	4.22166e+06	4257157	4.22155e+06	4.30157e+06	4.24067e+06	4.43804e+06	4.3878e+06	4.53835e+06	4.30847e+06	4.43245e+06	4.4107e+06	4377230	4.30241e+06	4245577	4.42749e+06	4370796	4.43725e+06	4.49309e+06	4267437	4.47077e+06	4.59526e+06	4.65489e+06	4538150	4571932	4.51809e+06	4.507e+06	4492697	4341404	4.37365e+06	4.29589e+06	4.24159e+06	4.25781e+06	4.48152e+06	4258533	4218355	4.6278e+06	4.48798e+06	4.39985e+06	4.18111e+06	4072261	4059059
272.062	2.21097	274308	262561	263709	237734	263373	366205	380406	297828	273760	406211	222266	310859	218355	343042	304828	279894	398241	362328	239594	287814	245854	269151	437470	228454	361371	307712	284754	276747	275982	242087	283955	214377	284339	304896	230134	367980	353604	228585	300448	368764	298064	260943	287251
272.185	16.7151	594698	561852	578649	584327	596707	563450	562891	598557	642023	611313	574911	641562	573310	596866	594126	614072	591457	580514	632983	649306	606504	606682	601755	640033	620605	634407	647589	592243	604665	623947	575974	607098	593575	600613	605941	552606	578918	608796	592188	609115	585277	518450	552015
273.07	12.1451	2.27803e+06	2.07967e+06	2.35571e+06	1.7312e+06	2.9536e+06	1.15838e+06	2.96369e+06	2.12577e+06	2.31269e+06	3.14192e+06	2.04332e+06	1902101	2.3567e+06	1522991	2.98328e+06	2.74772e+06	2.22448e+06	2630048	2.05522e+06	1.73476e+06	1.77421e+06	2.99038e+06	1.78756e+06	1.70028e+06	2.10359e+06	3093610	1.67066e+06	2.02109e+06	2.36039e+06	2.46907e+06	2.41788e+06	2476923	3.15838e+06	1.68258e+06	1.74649e+06	1274271	1.6899e+06	1.4626e+06	2.11065e+06	1567505	3.73277e+06	5.03785e+06	3.1504e+06
273.176	19.2772	240574	253310	260570	295958	280915	249407	296408	280064	292430	337269	282043	336503	304578	353919	337047	350297	344959	334118	358537	353656	350686	375000	373791	395099	424363	391291	381761	423482	403755	392621	401377	412140	371724	428304	419347	430194	404294	455576	443980	437577	462784	248927	242478
274.057	2.02684	367372	398233	354271	450650	308669	509850	575199	391409	349558	543846	341553	312018	308590	413240	441422	312698	357641	365897	356490	473235	355441	322456	400249	354118	421198	283367	380680	357324	422793	430181	319323	279931	336644	393635	311999	299777	310533	289269	316381	391995	335661	538806	430711
274.076	12.1311	323107	292225	314617	230484	415842	136410	444249	309474	331956	528091	275212	263626	342342	216218	424717	388273	301918	390184	265975	210421	237033	437500	242854	201068	293378	429319	212893	296664	360638	342199	320677	325246	497015	221552	212749	132068	226071	203546	262399	208565	504198	763504	474576
275.086	12.0154	435901	496662	551698	621415	924610	493493	1257230	661934	513858	563527	463432	291680	724487	982384	808154	443973	879499	980372	891827	628217	712242	1.13336e+06	965996	435535	716508	957723	1.11112e+06	556182	692076	464129	628013	551774	2.38521e+06	485207	630188	762759	611807	409373	1.58288e+06	530518	1.25693e+06	133111	147765
275.156	17.3043	410634	416339	397218	434358	441934	445992	452483	432552	471359	431806	473410	524700	485481	536372	531522	459519	530872	518770	534081	549140	507483	560299	576519	553597	555740	596742	622174	538023	579573	537487	663212	554170	567500	624470	590628	590795	595859	638915	629533	599963	588461	401249	379669
276.034	12.4436	311342	195726	154243	191608	138943	156808	158453	259759	176909	214704	279062	278757	338736	201529	204065	144484	193882	185875	148499	230177	180690	234292	187447	174755	124979	281051	185600	194250	318669	203404	182583	227697	371669	257081	182907	190837	107493	192062	127197	177535	124555	350475	494445
276.089	2.20324	745281	349028	729688	382524	339060	657669	822803	722192	576042	461251	379882	801823	210335	522596	274641	651022	454905	254620	463021	392501	396893	424645	573712	219504	459954	438862	595919	755465	255260	219409	553697	613444	166377	627646	790780	592802	770779	709763	804031	524341	835080	314391	285229
277.019	2.33029	727349	1.37714e+06	1332145	752310	706659	738136	1.09255e+06	689047	742005	784408	688752	678831	681787	648129	759196	670964	702092	1.0244e+06	789104	1.46286e+06	709996	692091	680899	654646	724824	630928	731869	687739	801755	721440	642207	824635	893344	661682	713185	606710	728593	692203	692853	636360	720572	1.16628e+06	1564504
278.241	21.73	590298	606681	614965	621846	669065	562929	615384	674897	642005	670894	639496	675329	653494	663767	700347	661166	635507	666481	662288	699706	625905	687813	722854	688557	723840	734464	730198	694545	669718	694591	690293	635820	703460	648404	634485	645136	635972	658230	649297	655168	700445	599670	674775
279.038	2.37247	254871	297558	244404	297522	242909	317059	287225	282618	328141	338865	244099	355154	274342	361611	284265	363226	338077	297825	282265	325385	288197	265564	383527	251638	328911	309204	355807	352470	315164	303941	366291	271248	225303	330933	304629	300952	325813	290335	318980	298278	271680	257034	220968
279.153	19.09	3.15727e+06	3.00882e+06	2.86865e+06	3234933	3.05344e+06	2.98896e+06	3.21967e+06	3.11701e+06	2992700	3.11756e+06	3.11448e+06	3.11243e+06	3.07152e+06	3.12987e+06	3.20397e+06	3.02392e+06	3.09686e+06	3018396	3.08731e+06	3.11981e+06	2823806	3.15894e+06	3278613	3.03946e+06	3.29111e+06	3.45991e+06	3.27429e+06	3.11066e+06	3.07503e+06	3.07258e+06	3.22364e+06	3.02544e+06	3.08541e+06	3.17641e+06	3.09023e+06	3.21382e+06	3.08866e+06	3.22244e+06	3.20946e+06	2.96468e+06	3.0806e+06	3.11656e+06	2927399
280.159	19.0943	525319	499944	469479	567589	514492	512159	517602	531078	500369	555397	549978	522908	508941	532470	499854	520623	512088	512158	538502	509406	451977	509166	576611	521526	571650	556912	548970	532563	527812	497777	547579	534975	514521	525438	500626	563922	519848	555922	573316	511170	551239	530770	558371
281.062	2.09939	1603844	1.20018e+06	898827	1.21392e+06	962185	1.83249e+06	1.46128e+06	1.2635e+06	1.47555e+06	1.77852e+06	967317	1.00842e+06	972673	1.95027e+06	1417760	1.21109e+06	1.32091e+06	1.09845e+06	899083	1.40855e+06	1.57633e+06	1.24085e+06	1.86959e+06	1.03037e+06	1.81743e+06	1.29975e+06	1.59103e+06	1.37319e+06	1.35653e+06	1.22904e+06	1285230	864213	984173	1.35514e+06	914993	1.18033e+06	1.17821e+06	1.07633e+06	1.36146e+06	1.70035e+06	966417	1.34507e+06	1.04041e+06
281.096	10.4605	832446	921787	935184	935113	948545	953177	890732	970219	854319	879901	964919	896910	953063	955376	1.00622e+06	900789	914117	956737	878952	944530	945992	907296	1.02758e+06	1.00315e+06	1.03983e+06	914586	964946	960192	979975	933175	887316	926457	934188	963358	965406	986702	927892	1.01461e+06	892041	957508	945660	822656	887865
282.271	22.0319	235781	194570	174743	205801	228773	166210	185945	184480	201182	218304	185307	180191	179692	206358	227057	223376	185526	190631	187705	173938	184539	187908	179328	195774	199986	191759	193686	164607	167744	179288	192636	169712	187781	187265	200433	181828	158184	181220	188626	175534	174003	190466	205211
284.115	1.87263	565324	778344	991079	883084	698808	762218	996002	674674	624314	771523	767586	638177	815510	541601	863037	484002	883209	847033	1.18805e+06	815446	585454	799568	544126	989913	821107	655080	678855	522896	833541	822820	537031	635455	1.06965e+06	666995	779458	624343	785930	778147	765662	598605	1.00584e+06	1.2192e+06	1247344
284.293	22.6657	2.2872e+06	2.27209e+06	2.22312e+06	2.30207e+06	2.2786e+06	2.18239e+06	2238725	2272838	2.29934e+06	2.29502e+06	2.27969e+06	2.31323e+06	2252580	2246670	2.27908e+06	2.21997e+06	2.24211e+06	2.24243e+06	2.21176e+06	2.23296e+06	2.11846e+06	2.20829e+06	2.30198e+06	2.16343e+06	2.34215e+06	2.32498e+06	2247525	2.11218e+06	2194188	2138618	2.24307e+06	2.21188e+06	2.16182e+06	2.27161e+06	2.17026e+06	2.20964e+06	2201620	2.2639e+06	2.14673e+06	2.1476e+06	2.14727e+06	2.2409e+06	2818389
285.146	1.48504	4.92493e+06	4.39519e+06	5.61639e+06	5.29452e+06	5.2023e+06	3.96905e+06	5.23109e+06	5020904	5.55747e+06	5.38618e+06	6.08496e+06	5.96043e+06	4.68297e+06	4.11634e+06	4451042	5.22107e+06	4.46587e+06	4632589	5.82081e+06	5.62377e+06	5.40646e+06	5.3439e+06	4.0205e+06	4.21898e+06	5.72134e+06	4.76881e+06	5.15292e+06	4.96599e+06	5.20204e+06	5.63978e+06	5287580	4908330	6.32075e+06	5.46314e+06	6.17795e+06	4.3254e+06	5466581	5.23191e+06	5.31199e+06	4.55358e+06	6.42635e+06	5.71543e+06	6.40519e+06
285.293	22.6645	459247	432959	431771	446653	409401	421668	434669	464186	444608	441015	428256	397904	426862	421967	429811	446307	405835	437299	430546	405314	438840	463210	474929	426681	419710	420082	425391	424217	446456	397424	410854	408023	430914	410854	424124	431329	398123	442880	406635	423950	407524	441102	549740
286.151	1.48558	1.34973e+06	1.17142e+06	1.52728e+06	1.37473e+06	1.35452e+06	1.00306e+06	1.40576e+06	1.35641e+06	1.4573e+06	1.42715e+06	1654159	1.52973e+06	1.31684e+06	1.11154e+06	1.10319e+06	1.37993e+06	1.16942e+06	1.18821e+06	1.60896e+06	1.54591e+06	1.43478e+06	1.4681e+06	1.05637e+06	1117114	1564069	1.26559e+06	1.36605e+06	1.3483e+06	1472290	1.47092e+06	1.45117e+06	1343534	1.65489e+06	1.4954e+06	1.57396e+06	1.12136e+06	1.41958e+06	1.36007e+06	1.47545e+06	1.21276e+06	1.6931e+06	1.52665e+06	1675820
287.05	13.1235	4.06412e+06	5.39955e+06	8348156	6.54173e+06	6426978	5.08244e+06	6878355	5124002	7.30232e+06	7.7337e+06	4.91031e+06	6.16766e+06	5419562	4.51892e+06	5.01338e+06	3.65824e+06	5.81457e+06	7.04067e+06	9.91282e+06	8.59906e+06	5.70948e+06	4712894	4.53086e+06	4606780	5.62665e+06	4.49859e+06	6.46841e+06	4.38076e+06	5.71147e+06	6.55974e+06	3.3821e+06	3.83575e+06	10274179	9.80639e+06	7.21793e+06	5.82475e+06	3.22852e+06	6.9674e+06	4180458	5807574	5040269	2097749	2.96075e+06
287.05	10.3554	171369	163065	137900	135715	135429	130964	161061	166284	159981	143734	160162	147135	121401	147154	155534	131256	153756	140466	121630	148907	150728	132209	134437	149976	138206	130859	140493	133900	127292	144287	143065	158068	157130	136108	146233	141118	128627	156176	121259	162835	137697	4.04367e+06	2.08782e+06
287.066	2.28325	2.03981e+06	1980379	1678110	1.99777e+06	1.68901e+06	2.19511e+06	1857408	1.95606e+06	2.28137e+06	2048254	1.55836e+06	1.99458e+06	1712508	2.01181e+06	1980868	2.06867e+06	1.71067e+06	1.79046e+06	1947338	1.96325e+06	2.08519e+06	1.87107e+06	2.0144e+06	1.68386e+06	1972251	2.10738e+06	2.11269e+06	2.02813e+06	1919178	1.74128e+06	2.07556e+06	1.80451e+06	1.56299e+06	1.7323e+06	1.70864e+06	1693115	2.0274e+06	2.01028e+06	1.888e+06	2.01003e+06	1.76275e+06	1.81546e+06	1.54771e+06
287.148	1.46776	955186	837768	1.00926e+06	1.00462e+06	972681	762764	923472	907308	999904	965675	1110966	1.17633e+06	873307	776581	829330	905604	857758	860530	1.04677e+06	1.0333e+06	1.01284e+06	990605	749098	762422	1.0583e+06	845641	902062	891952	919498	1.01324e+06	1.00476e+06	875078	1.18484e+06	1.03342e+06	1.11164e+06	861667	1.00313e+06	925455	920838	828974	1.13228e+06	1.04599e+06	1.12446e+06
288.054	13.1282	697036	873091	1361869	1.03956e+06	1.03199e+06	813907	1185662	871326	1.24742e+06	1234623	790381	1077364	973575	697146	831441	576865	1.02254e+06	1.15643e+06	1.6068e+06	1.45156e+06	865455	779458	694767	719112	893309	764257	1.05292e+06	697286	886252	1.03507e+06	541226	623968	1.67983e+06	1.63672e+06	1.18225e+06	885843	464230	1.11547e+06	640040	897829	805822	283527	502598
289.063	11.2937	7.79974e+06	6.52361e+06	9.64493e+06	6.50889e+06	7.9837e+06	4.98079e+06	8984368	7846212	7757331	1.0031e+07	9270555	9.16241e+06	6.77027e+06	4.42322e+06	8.12357e+06	7.43932e+06	6.12417e+06	7.57046e+06	6.99347e+06	6.68639e+06	6.76311e+06	7.41536e+06	5.44435e+06	5244234	6.17358e+06	6.46297e+06	5.05916e+06	5.21441e+06	8.5653e+06	6.93328e+06	5.92644e+06	7.67882e+06	9.5816e+06	7.62015e+06	6540447	5.15409e+06	5.73124e+06	5.86207e+06	7374804	6.42412e+06	9.24103e+06	8.43136e+06	9.43924e+06
289.067	10.442	2331708	2290082	1.97052e+06	1.99385e+06	1.92321e+06	2.64694e+06	2.96497e+06	2405386	2688909	2413046	2146373	2.2783e+06	2.30653e+06	3.1537e+06	2.03901e+06	2037931	2.05832e+06	2.03268e+06	2.00123e+06	2.43887e+06	2.54459e+06	2.41017e+06	2.69605e+06	1.82081e+06	2.3131e+06	2145322	2.51992e+06	2.19831e+06	1.97737e+06	2.09651e+06	2350203	2321528	3489841	2.10718e+06	2.10339e+06	2.25062e+06	2154672	2.05544e+06	3.10509e+06	2.16179e+06	2.54583e+06	1.53778e+06	1.96835e+06
289.166	18.7792	2.43823e+06	2.20089e+06	1.61478e+06	2026623	1.49897e+06	1485264	1.62427e+06	2.10915e+06	2.225e+06	2.29242e+06	2.40995e+06	1.52327e+06	2.14524e+06	1.37356e+06	2.03155e+06	1106014	1.94215e+06	2270882	1.64983e+06	2.15094e+06	1.94079e+06	1785911	1933843	1.62953e+06	2.02038e+06	2.52672e+06	2.39484e+06	2007249	1.87782e+06	1.55641e+06	1.36309e+06	2.49893e+06	1.48144e+06	1.42536e+06	1.36052e+06	2.47885e+06	1.68532e+06	2.63174e+06	2341470	2.07024e+06	2393472	2189641	1.72227e+06
290.072	11.2882	1.23515e+06	1.02557e+06	1.58935e+06	1057922	1.2778e+06	762567	1.45517e+06	1.20568e+06	1.26546e+06	1.5967e+06	1.49877e+06	1.43976e+06	1.06473e+06	661137	1.29503e+06	1.18707e+06	1008161	1.19424e+06	1074746	1067481	1.05117e+06	1.18522e+06	851589	828377	1.01272e+06	952389	803900	828659	1.34055e+06	1.07366e+06	892488	1.25091e+06	1.49085e+06	1.19458e+06	1.04184e+06	781542	917724	904239	1178710	1.03813e+06	1.45841e+06	1.41389e+06	1.4581e+06
290.171	18.767	392496	316871	244225	329625	230748	196335	234687	295661	324432	326904	383647	194943	333469	181900	300957	148151	267346	355544	206015	320512	272920	239082	289156	206668	323958	365703	357074	276311	264565	181740	174314	385601	150375	201869	155612	353668	250293	393904	373973	293523	369286	321931	238286
290.84	1.62735	716571	782279	993051	703777	748528	688341	799143	730028	1.15804e+06	1.02587e+06	655108	856836	807821	671004	587793	827167	447092	542419	859769	861332	787588	521062	859010	302000	589749	486851	492512	675607	703188	724614	778333	338698	813728	719932	931705	484208	816618	689232	712681	416701	739633	607454	580549
291.077	11.4207	1.38992e+07	1.31884e+07	9.63938e+06	1.0376e+07	1.29701e+07	1.54549e+07	15256932	1.22023e+07	1.56074e+07	1.25968e+07	9.33255e+06	9.85275e+06	1.46733e+07	1.92854e+07	1.33134e+07	1.40401e+07	1.4108e+07	1.2028e+07	10171041	1.24994e+07	1.40496e+07	1.51118e+07	1.65493e+07	11897668	1.48985e+07	1.69729e+07	1.73681e+07	1.45288e+07	1.10827e+07	1.32483e+07	1.54799e+07	1.39809e+07	1.67223e+07	9.39924e+06	1.07442e+07	1.12514e+07	1.34579e+07	1.10411e+07	18120029	12804055	1.46419e+07	1.35739e+07	1.12318e+07
291.079	10.6305	5.23436e+06	3.45525e+06	3.13208e+06	3.8935e+06	4.22977e+06	3.63014e+06	3.6984e+06	3.33495e+06	4.82588e+06	3.47753e+06	4.40651e+06	4.09741e+06	3.67861e+06	3867966	4.014e+06	3.75656e+06	4.53917e+06	4.54394e+06	4408981	3292678	4683115	5.08147e+06	4.25081e+06	3.818e+06	2411455	3.89155e+06	2.30406e+06	3.76127e+06	3.33068e+06	4.90702e+06	5.83864e+06	4024437	3.90544e+06	3.70215e+06	3.88069e+06	2.25499e+06	3.65275e+06	3.42228e+06	4330866	3.21501e+06	4.74084e+06	2.88963e+06	2781378
291.154	2.085	946834	876161	307799	694756	545606	1.05123e+06	683958	1.63431e+06	693402	1.20847e+06	949253	1.87888e+06	433897	858125	394882	687049	585726	515531	1.04452e+06	1.38264e+06	358429	407364	799824	445603	626859	793901	612196	512836	534235	1.49632e+06	438584	474314	525239	1.45946e+06	575594	1.2787e+06	444195	401788	417583	1.70303e+06	577510	391510	286972
292.084	11.4205	2239250	2.15983e+06	1.6217e+06	1712068	2.19291e+06	2.54068e+06	2.53541e+06	2.00825e+06	2.58596e+06	2.03344e+06	1.53398e+06	1.60171e+06	2456804	3.26613e+06	2.14319e+06	2.3461e+06	2.30528e+06	2.02365e+06	1.68281e+06	2.00394e+06	2.33406e+06	2.49315e+06	2.78192e+06	2.0002e+06	2.54428e+06	2.81674e+06	2.99971e+06	2.45368e+06	1.82425e+06	2251904	2589567	2320445	2.81217e+06	1.56764e+06	1779163	1874708	2.14362e+06	1.83998e+06	3089717	2.0995e+06	2453304	2216280	1.85052e+06
292.085	10.6344	869943	561382	524197	638521	656310	575296	555251	547291	776274	551317	712932	662972	566706	643824	713552	594407	785179	757889	685864	502900	775365	818955	709416	615671	382712	628284	391152	625334	521737	785873	925344	642325	618510	605650	600178	356600	546073	594527	694376	511984	750047	483713	456368
292.839	1.6279	177321	238194	322153	214914	244798	202951	267312	200569	330296	319815	185108	244761	246003	190874	145999	234056	124954	156413	274743	250047	232438	133512	242370	82061.4	167221	120665	116842	180817	212477	205443	246642	73440.6	217402	192316	274714	126979	229206	194956	189227	97275.4	213601	160776	193267
292.997	2.39306	681090	685081	670095	664394	636699	646450	642156	669863	645088	654973	608024	641803	573453	565472	537826	625307	539075	546356	601326	602635	569217	634915	501177	533605	553487	537826	603777	558906	596705	602717	529237	486074	562342	543908	579846	439076	458680	565726	524407	465266	566143	883732	775513
293.095	11.7064	698216	1.45205e+06	420931	1.22243e+06	734389	982443	819085	685689	862684	1.19122e+06	881293	763848	1.57609e+06	1.08163e+06	1.16077e+06	902779	1.0959e+06	1.82726e+06	724303	777596	1038489	1.05152e+06	1.46328e+06	845674	1.11745e+06	1.04875e+06	1.1162e+06	1.54641e+06	358379	1.06761e+06	1.44784e+06	1.19178e+06	761197	1.10783e+06	1.51779e+06	1.04203e+06	1.0328e+06	765593	968394	962650	758457	1295265	1.87576e+06
294.101	6.01401	367185	271355	466998	538505	723116	108385	278954	243880	184898	687373	403783	346447	211274	92437.5	591931	359184	287586	546840	402560	235466	220286	435694	330848	177861	180938	339333	158133	401831	345714	433526	353088	306849	274958	383846	212604	213636	254591	420848	179438	313101	210005	240605	270699
295.028	13.4014	54228.3	57698.1	58488.2	47705.8	40191.6	47690.4	59246.6	65361.6	59020.6	48482.8	51621.5	67614.2	46182	54497.7	57858.1	47573.8	46180.1	48886.8	48739.3	48579.1	57529.7	43637.1	41099	50494	46782.7	70117.5	54787.8	45449.8	42151	49747.2	49176.2	51450.8	39732.6	42489.8	41389.8	58607.4	45469.7	51540.6	44882.1	37424	52827.5	342923	262148
295.05	2.29106	951582	923412	822353	835691	765536	905200	839745	877826	987536	869933	651778	800224	710682	846448	837272	902899	731994	825705	830732	779266	816665	744470	811729	647315	738526	846917	841023	823325	749431	796577	892033	778750	684472	656292	712277	685945	807400	732840	727708	749478	694416	788849	691666
295.193	22.6599	507296	502482	570387	513970	517804	548097	508110	556838	536811	523797	459238	539047	478922	503674	513069	511422	508495	486684	503542	514878	501435	540341	495875	508363	526033	535904	528497	513750	526600	520992	483053	523562	515052	485242	525464	476582	510082	488602	444478	474153	509870	519951	519883
296.062	1.86981	1.24893e+06	1.14556e+06	1.23553e+06	1.55394e+06	1.70894e+06	1.26073e+06	976443	1.33841e+06	1.81495e+06	2691580	1601243	587890	1.93656e+06	1.59318e+06	975628	2.19202e+06	1.06872e+06	1.30735e+06	1.4486e+06	2.07696e+06	1971645	1.12644e+06	1.44533e+06	834962	1.77868e+06	1271954	1164523	1.73911e+06	1.0413e+06	1.89216e+06	2.01894e+06	1.24064e+06	2.02525e+06	1.97173e+06	2.14936e+06	1.05913e+06	1723412	1267024	1.05733e+06	1.35266e+06	1.0106e+06	1.11012e+06	482592
297.234	21.2218	604049	578835	562096	589111	594662	568252	625211	602505	590664	604570	581052	596794	574869	605802	625281	561042	558342	594847	578818	619821	609805	617814	571903	590163	660050	621956	648250	600541	568358	556501	606373	568657	585203	559770	602606	570366	544196	651422	590093	569134	633625	574355	588048
298.037	14.9106	1098067	1.06001e+06	1.11541e+06	1.09151e+06	1.08847e+06	1.11125e+06	1.02543e+06	1.08163e+06	1.12367e+06	1.11759e+06	1.12166e+06	1.09996e+06	1.15284e+06	1.0876e+06	1066703	1.13532e+06	1.06333e+06	1.09249e+06	1.15446e+06	1102809	1091215	1.12174e+06	1.11353e+06	1.16064e+06	1.16472e+06	1120352	1.12469e+06	1.07418e+06	1.09958e+06	1.04287e+06	1.04801e+06	1.04857e+06	1.02204e+06	1.05909e+06	1.05499e+06	1.00201e+06	1.02384e+06	1061932	1.07409e+06	1.07384e+06	1.07414e+06	1103235	1.09855e+06
298.095	10.372	3.46424e+06	3739287	4.54828e+06	4.39873e+06	4.21478e+06	2.59245e+06	3.2149e+06	3.449e+06	3.77628e+06	4.66824e+06	4.19808e+06	4.28941e+06	3550990	2.59954e+06	3.10565e+06	4502644	3.46414e+06	3.28318e+06	3.78202e+06	3.50169e+06	3368966	3.577e+06	2.94811e+06	2.69246e+06	2.91947e+06	3188988	3.4359e+06	3.32754e+06	3.24792e+06	4178520	3806645	4.7556e+06	3.89355e+06	4.12308e+06	4.26653e+06	3.24534e+06	2.9266e+06	3.91152e+06	3.56761e+06	3.6158e+06	3.78373e+06	1.75427e+06	2.10342e+06
299.109	2.15704	1.43751e+06	1.60511e+06	1.52867e+06	1740665	1.64236e+06	1.56323e+06	1.44969e+06	1488976	1.34483e+06	1.4573e+06	1.49527e+06	1.51746e+06	1.57061e+06	1.65481e+06	1.64056e+06	1.38403e+06	1.79156e+06	1.6056e+06	1592087	1418680	1.6862e+06	1.53823e+06	1.68321e+06	1.83774e+06	1883787	1.55554e+06	1.58593e+06	1.4041e+06	1.77403e+06	1.39968e+06	1.57749e+06	1.45626e+06	1.57555e+06	1574978	1.55931e+06	1794185	1.52829e+06	1.71636e+06	1.47282e+06	1.65404e+06	1387112	1480748	1.48084e+06
299.16	18.3181	470368	438499	480468	501184	525574	496505	449146	519859	490755	520308	511490	534106	456251	514142	524974	545627	526282	537859	566353	563066	485486	550166	539678	554545	549217	588017	554470	521455	519195	511438	514864	472222	535550	505726	530704	500076	516290	529783	541136	510766	528081	480491	455673
300.066	2.39591	938991	923865	795875	701145	751168	808337	821436	826858	1.05648e+06	844996	707137	923470	651164	596802	678985	972538	658256	647277	770565	877736	815695	950402	572247	569123	652429	670548	779326	757991	723483	791866	713770	740155	793413	663349	862253	514832	773542	872004	816336	655544	991415	1055963	848908
300.095	8.28438	2.44242e+06	2.18425e+06	2.25482e+06	2.31501e+06	2487728	1.43518e+06	1656645	1.91096e+06	1.90072e+06	2.71183e+06	2.59253e+06	2195042	1.81175e+06	929920	2259499	2.19938e+06	1.4885e+06	2.19152e+06	1.98447e+06	1281676	1.83263e+06	2115293	1.33562e+06	1.40962e+06	1276148	1774502	1.20119e+06	1.92127e+06	2054914	1906017	1966373	2.01353e+06	2.00218e+06	1.84369e+06	2.19665e+06	1.56823e+06	1.77683e+06	2.21068e+06	1.59047e+06	1.81587e+06	2.07547e+06	3269041	2.58661e+06
300.669	4.29891	772290	348445	493538	477564	731964	380090	501209	1.07299e+06	409672	618409	504897	1.02285e+06	734192	503239	376605	751858	365464	784454	1084805	480787	596804	330124	594696	430619	574725	597802	424031	813014	260940	849831	781406	656067	624806	718329	650145	857332	1.17804e+06	729065	638325	721791	683168	65406	34743.2
301.129	19.0897	1.95974e+07	1.93808e+07	1.92134e+07	1.91657e+07	1.93679e+07	1.95175e+07	1.91716e+07	1.93462e+07	1.94329e+07	1.99231e+07	1.96504e+07	1.98027e+07	1.98471e+07	1.9364e+07	1.97574e+07	1.95276e+07	1.95493e+07	19854046	19960895	2.02462e+07	1.97805e+07	2.00873e+07	2.00877e+07	20276920	2.00231e+07	2.01677e+07	2.02583e+07	1.97993e+07	2.02309e+07	1.97742e+07	1.95078e+07	1.99406e+07	1.92281e+07	1.95267e+07	1.9718e+07	1.97619e+07	1.96854e+07	2.03802e+07	1.98749e+07	19873675	1.98513e+07	1.93358e+07	19071368
302.033	2.38155	241222	216126	190976	226979	139382	231277	284433	176022	320565	295495	240638	188054	185775	204182	231026	246171	185757	197969	185541	274105	283152	245734	246684	120055	200011	175166	194824	262794	240907	237397	235934	243588	269831	232036	247118	152749	158547	169683	245271	204169	248136	346693	375590
302.135	19.0899	3.30436e+06	3338505	3.22537e+06	3.2485e+06	3.35775e+06	3.31392e+06	3.19186e+06	3.36427e+06	3360876	3400989	3.40107e+06	3.37762e+06	3.40332e+06	3.3042e+06	3.40928e+06	3.35819e+06	3.35576e+06	3435106	3.34869e+06	3.47312e+06	3.32435e+06	3.33895e+06	3.41181e+06	3.44085e+06	3.45484e+06	3.52746e+06	3.50377e+06	3454226	3.31664e+06	3.33743e+06	3280567	3386815	3324147	3.31579e+06	3.35806e+06	3.43795e+06	3.35551e+06	3380813	3.40224e+06	3.44315e+06	3.32862e+06	3.33229e+06	3.26247e+06
303.029	10.1695	212426	228402	580908	513512	604330	109049	183194	159835	151010	562561	456367	402618	213573	73501.8	296991	202716	135112	399295	554683	182244	100995	472303	72001.6	101344	132236	168139	51953.3	100015	488352	243687	271698	229439	170599	254495	184699	178490	145657	428275	102247	192406	186313	1.26603e+06	1.67807e+06
303.04	12.7587	3.70924e+06	5.58141e+06	3.58339e+06	4778828	3.38822e+06	5.72359e+06	4.65266e+06	4.62443e+06	7.21137e+06	6.27682e+06	3.25402e+06	3.85945e+06	5.32168e+06	5747517	4.33143e+06	5.30192e+06	4381552	6.53023e+06	4.10008e+06	6.44606e+06	5.42237e+06	5.9975e+06	8.53294e+06	3.58368e+06	4.53038e+06	4983713	5.12889e+06	6.1083e+06	5.3809e+06	5.37155e+06	4983475	7.06208e+06	5.9093e+06	5.97061e+06	5.64212e+06	6384965	3401299	5.30716e+06	2.94731e+06	4.90976e+06	3.91882e+06	6.25085e+06	4.79103e+06
303.156	1.48058	1479534	1.296e+06	1600540	1.56084e+06	1.56175e+06	1221850	1.5345e+06	1.52614e+06	1.52808e+06	1.60427e+06	1.76145e+06	1.75489e+06	1372781	1.22854e+06	1.3645e+06	1568677	1.38788e+06	1.37395e+06	1722486	1.64055e+06	1572322	1536597	1.24204e+06	1.31426e+06	1.71681e+06	1.43775e+06	1.58413e+06	1.47833e+06	1.60299e+06	1652957	1.58458e+06	1381512	1.721e+06	1613192	1.78421e+06	1.28272e+06	1.60922e+06	1.53497e+06	1.57349e+06	1.33776e+06	1.87895e+06	1.73234e+06	1757048
304.047	12.7517	656762	882350	561497	775608	550925	901635	727340	720434	1171208	1.02789e+06	492296	603608	879612	964679	699318	843160	693759	1081238	655124	1.05048e+06	890581	1.01244e+06	1.38211e+06	543477	698878	828566	818130	977678	827635	880714	790086	1.15994e+06	972604	935065	892607	1.11376e+06	537699	864289	428890	735956	610971	1.05371e+06	789270
304.144	1.86347	1.37987e+06	1.60718e+06	1.33926e+06	1.35042e+06	1.79275e+06	1141883	1409275	1.77305e+06	1394934	1.59574e+06	1.52055e+06	1.40282e+06	2068649	1.16564e+06	1609761	2.09563e+06	1.54101e+06	1543269	1.35944e+06	1.26568e+06	1.39679e+06	2.18102e+06	1372806	1.33879e+06	1.46688e+06	1.97535e+06	1.7637e+06	1.77743e+06	1.2269e+06	1.75508e+06	1.60961e+06	2453931	1.57266e+06	1.879e+06	1.93754e+06	1545531	1.45061e+06	1551619	1.76964e+06	1.61565e+06	1.68725e+06	1.32977e+06	1.48336e+06
304.145	5.0469	585135	467695	701317	327377	320167	321367	658721	793003	520144	270247	684993	1.0725e+06	623558	242694	338116	502747	378009	442919	621210	397974	395921	655133	420425	213487	247589	557058	403208	760995	450197	596961	743290	1203453	359369	643578	751226	556306	1.00323e+06	844450	756799	475383	727732	79067.5	170092
305.155	1.47211	477864	456124	410438	440294	506643	379960	430307	494017	496255	476433	495984	543394	548838	424607	455139	545175	447751	500528	508899	372072	495725	546882	417551	430926	521195	561356	497023	518054	424878	635061	520782	588318	617571	594098	590841	480107	479532	443977	545146	442861	535401	501820	399407
306.271	22.6669	979032	937167	896934	976053	954210	902829	951025	979430	977852	1.01719e+06	1.00113e+06	1.01419e+06	1.01584e+06	1.05659e+06	1.06882e+06	1.02458e+06	1.02596e+06	957001	1.01511e+06	1.00169e+06	957514	1.01413e+06	1.06105e+06	1.01238e+06	1.07132e+06	1.12706e+06	1.04632e+06	985607	969059	964176	1.01142e+06	972296	959775	1.04563e+06	973588	987566	987291	1.0222e+06	1.03116e+06	963017	968577	937858	1182644
307.076	5.37884	5.67592e+06	6.35985e+06	5.67082e+06	4.38086e+06	6.19277e+06	7.74286e+06	3.81539e+06	5.52249e+06	12800894	7355769	6.7895e+06	1.04707e+07	8.92036e+06	7.12642e+06	7.98995e+06	7.29689e+06	8.49188e+06	7.62909e+06	4.58189e+06	6.68172e+06	8.90011e+06	4.76738e+06	7.48432e+06	4.52244e+06	4.83192e+06	6.16083e+06	6.08453e+06	9080186	4578955	4.84152e+06	8.09107e+06	5.20263e+06	3.68147e+06	1.10855e+07	7.33802e+06	9.08394e+06	6.75422e+06	8.21619e+06	7.58514e+06	6.5258e+06	7551977	1.52219e+06	2513066
307.076	10.4522	3.29549e+07	34654916	3.13714e+07	3.03796e+07	3.08085e+07	39785823	4.52212e+07	37552164	3.86683e+07	3.83532e+07	33711281	3.48965e+07	3.64167e+07	4.78291e+07	3.19185e+07	3.05319e+07	3.28493e+07	3.26591e+07	31996246	3.94588e+07	4.01527e+07	3.59843e+07	4.17635e+07	2.96959e+07	3.69807e+07	3.20601e+07	3.90942e+07	3.4073e+07	3.27884e+07	3.11653e+07	3.4308e+07	3.6431e+07	5.31295e+07	3.40656e+07	3.33094e+07	3.62133e+07	3.43358e+07	3.33657e+07	4.83572e+07	34069728	39267191	2.52001e+07	3.20664e+07
307.076	9.23852	6.51038e+06	6.77284e+06	7.35658e+06	8.24182e+06	6.16221e+06	7255401	10039430	8702908	8.37613e+06	9.83345e+06	1.04576e+07	9.45827e+06	8.666e+06	11478084	6.84202e+06	7.675e+06	7.57079e+06	1.07365e+07	12516556	10538629	1.23068e+07	9160802	1.26154e+07	7.95736e+06	8.23149e+06	6.5241e+06	6.00671e+06	7.87456e+06	6.46502e+06	10228922	9.51297e+06	8.84185e+06	1.58376e+07	8605178	7.86476e+06	6637963	1.09588e+07	7992602	12798233	6.79338e+06	1.08423e+07	3.88644e+06	4.88035e+06
308.07	2.3411	3.81921e+06	2992713	2450352	2.39174e+06	2.36877e+06	2463868	2.83695e+06	2.81638e+06	3.30849e+06	2.39367e+06	2.33526e+06	2.89728e+06	1.86821e+06	1.61336e+06	2378208	2.74933e+06	1.63565e+06	1.67373e+06	2.70879e+06	2651402	2.44121e+06	2.993e+06	1.46132e+06	1.76151e+06	1.91388e+06	2008746	2.5191e+06	2304339	2.02121e+06	2.69223e+06	2250194	2.25209e+06	2283389	1.61437e+06	2.4946e+06	1089219	2.01712e+06	2.81466e+06	2.15729e+06	1.78923e+06	2925579	4.52008e+06	3.37818e+06
308.075	10.4517	5.89123e+06	6.30671e+06	5.54618e+06	5.40562e+06	5336651	7.19537e+06	8.24608e+06	6847599	7.09794e+06	6.90992e+06	6.08613e+06	6.21172e+06	6.55544e+06	8693034	5.67848e+06	5.47751e+06	5.86298e+06	5.80288e+06	5700354	7.21854e+06	7262463	6.49058e+06	7.48236e+06	5174132	6616475	5.75959e+06	7.08457e+06	6.0967e+06	5880078	5.51401e+06	6.22717e+06	6.48921e+06	9.56283e+06	6.09007e+06	5.8972e+06	6.47064e+06	6.22219e+06	6.05537e+06	8.90522e+06	6.16849e+06	7.17009e+06	4.41765e+06	5.73583e+06
308.079	9.23922	1.12778e+06	1.16207e+06	1.27027e+06	1.42917e+06	992121	1.16809e+06	1644814	1.50884e+06	1.40743e+06	1.65762e+06	1814251	1.59945e+06	1.44765e+06	1.89746e+06	1.16335e+06	1289926	1.24838e+06	1.88485e+06	2124521	1.79418e+06	2.06265e+06	1.56787e+06	2.16887e+06	1.24875e+06	1327678	1.07541e+06	972106	1290862	1.05807e+06	1.77292e+06	1.58894e+06	1.53152e+06	2.77352e+06	1.46666e+06	1367460	1115675	1.78467e+06	1.32359e+06	2.19095e+06	1157630	1836303	646431	787079
308.089	3.247	3.43913e+06	2.32346e+06	2.36354e+06	2.74783e+06	2900664	1.21992e+06	2.47608e+06	3.27154e+06	1.32119e+06	3337987	858015	1.47169e+06	1.34554e+06	1.81369e+06	563299	1788968	1.782e+06	952712	736336	1.81179e+06	520273	2.74102e+06	1.20873e+06	717847	2.41014e+06	2.47951e+06	3.07749e+06	363931	3142288	1.71819e+06	1.1078e+06	1.27331e+06	2.85041e+06	1746138	1.40376e+06	1.43639e+06	1.09226e+06	1.27573e+06	2.45178e+06	2674557	2.45291e+06	2.38062e+06	3.33797e+06
309.082	10.4528	1.00965e+06	1.04817e+06	962286	893619	884682	1201406	1383329	1.16309e+06	1.1334e+06	1.13845e+06	981031	1.0405e+06	1.1193e+06	1382029	926293	895146	1.01999e+06	996106	956614	1.19885e+06	1203576	1.07158e+06	1268780	824487	1.14906e+06	942553	1.13655e+06	1.04265e+06	948473	965774	1.0553e+06	1.12774e+06	1.69629e+06	1.01278e+06	981635	1.12637e+06	1.03486e+06	968889	1.44746e+06	1.02372e+06	1.1715e+06	724222	927650
309.121	2.00244	4.55846e+06	3.15923e+06	1.00825e+06	2.55878e+06	2.70367e+06	4.209e+06	2.64577e+06	6.12562e+06	2.32692e+06	4.44319e+06	3.62473e+06	6.52313e+06	1.87794e+06	3.66128e+06	1.40725e+06	2.64773e+06	2.25322e+06	1.46469e+06	2.34964e+06	4.99935e+06	2.05824e+06	1473283	2.58693e+06	2.47932e+06	3.93915e+06	4.64002e+06	4.65707e+06	2604768	2.00999e+06	5.31932e+06	1.86868e+06	879269	1.88988e+06	6.63107e+06	2.09087e+06	4.09543e+06	1.9864e+06	1.97482e+06	2.39301e+06	7.74026e+06	2.83521e+06	714595	249354
309.201	19.9096	1.35247e+06	1.18731e+06	1.1853e+06	1.21444e+06	1.12852e+06	1069396	1.14922e+06	1.23136e+06	1286482	1215502	1.28517e+06	1.12461e+06	1290330	1.14015e+06	1.21641e+06	1.16187e+06	1.23908e+06	1.34609e+06	1.18569e+06	1.29924e+06	1.25012e+06	1.26402e+06	1.2423e+06	1.23932e+06	1.29381e+06	1.39734e+06	1320732	1.26324e+06	1279211	1.25986e+06	1.331e+06	1.3175e+06	1.22347e+06	1.32917e+06	1260654	1.50237e+06	1324162	1.40601e+06	1361662	1.30908e+06	1.35133e+06	1.22524e+06	1.07925e+06
310.103	2.12226	1.35243e+06	1.37989e+06	561285	1.12571e+06	691870	1.93358e+06	1.28044e+06	1.87945e+06	1.57642e+06	2.12029e+06	1.06873e+06	1.7871e+06	1310133	1.69982e+06	712370	1.51271e+06	910543	1.06047e+06	1.13763e+06	2.41303e+06	782950	1.23508e+06	1.13263e+06	766249	2.49496e+06	1.79466e+06	1644427	933265	1.05887e+06	2.00758e+06	846296	483650	836407	1.78408e+06	818610	1.59205e+06	1.10669e+06	454412	936361	2.26349e+06	1.06844e+06	1.52924e+06	646091
311.069	11.4867	368707	424574	373561	410322	368223	424950	340003	385235	433287	338598	395908	455076	406832	504759	385628	409396	455187	477723	406332	426308	468382	430816	454204	466115	410266	422093	479774	447826	320336	414153	529469	428501	357491	407130	497622	441946	413345	480972	435930	388659	398978	276097	318342
311.248	21.632	1.20038e+06	1193812	1.21838e+06	1.27745e+06	1.18284e+06	1220557	1.21923e+06	1.22768e+06	1228252	1231663	1200508	1.26411e+06	1.22145e+06	1.22187e+06	1.2524e+06	1.26906e+06	1.27526e+06	1262747	1.28602e+06	1.30526e+06	1245625	1.23969e+06	1.23998e+06	1.25767e+06	1265440	1.29356e+06	1.26383e+06	1.20656e+06	1.24194e+06	1.24425e+06	1.25054e+06	1.19598e+06	1.26475e+06	1.22375e+06	1.23471e+06	1243689	1.21542e+06	1279877	1.26818e+06	1246908	1.30101e+06	1.20195e+06	1.27805e+06
312.111	2.46572	492944	491978	542901	458109	500071	510075	472696	467496	476915	532865	465584	399144	483542	516976	468119	502102	443430	471959	465916	524461	437381	553103	514329	365817	539329	423394	469598	416929	549738	460918	417876	389710	525487	455462	574801	490772	488076	455326	550138	429600	533130	430500	475433
313.065	11.4646	3.08574e+06	3.28293e+06	2.29085e+06	2991973	3211027	4.04676e+06	3.19854e+06	2919545	3.48274e+06	2.44541e+06	2553735	2.56618e+06	3.66553e+06	5.49144e+06	3499690	3573703	4.34947e+06	3.27118e+06	2.37458e+06	3319578	4138929	4.36491e+06	4.77823e+06	4.47138e+06	4.52413e+06	4.53477e+06	4.61328e+06	4.47962e+06	2.96472e+06	3.28604e+06	4.53314e+06	3897873	3.22107e+06	2.53747e+06	3.50524e+06	3618870	3.98075e+06	3.58346e+06	4.53799e+06	3.6812e+06	3.53052e+06	2.54821e+06	2.43056e+06
313.175	21.3116	468056	481883	495293	535626	480844	483208	489705	486837	519802	521914	479512	527401	509713	497746	533208	488283	520181	535616	542639	539908	506476	561243	501902	542843	546633	539070	555034	537040	516847	509251	529941	516595	491819	533143	508107	522937	495688	531588	513008	546174	541493	505416	463814
314.068	11.4635	444835	484558	331905	471657	455345	646036	474034	446848	529819	381486	418889	376481	577271	901213	537475	567570	708543	515044	340310	515895	664666	688048	755279	715441	721640	717652	720188	760544	464350	506322	731420	587277	499818	359890	515742	564243	602372	519536	693182	554318	557023	440695	380002
314.086	14.9065	343861	347225	328679	344714	330235	334443	330567	336158	328927	332568	344313	392028	334134	365867	338669	311519	337653	325660	347814	336673	334916	355034	353219	367038	354154	356293	363575	372775	355270	359493	322410	320156	321384	341237	337040	307463	363714	331937	332749	363880	327503	316851	350065
315.046	14.968	250412	228196	267771	249065	246376	268718	262242	319388	281482	300213	252355	305805	261551	321722	258215	285195	327142	363154	281336	280401	236276	303224	293246	342627	309524	350731	354960	283201	310523	266445	302459	316417	251023	281275	305253	306440	267626	287057	246453	305046	267041	241870	264085
315.167	19.7177	281647	311973	306969	294109	314774	270634	287218	277392	315666	283619	314769	311755	308724	329899	333663	309529	335764	317662	279625	319614	311073	294195	332214	342363	352711	296110	385279	320644	285661	334586	375418	323807	321065	340540	304038	292980	322363	347698	334747	327671	309299	293406	278146
316.058	2.35151	2.1699e+06	1.75274e+06	1.30737e+06	1260615	1.25468e+06	1.26829e+06	1.50569e+06	1.52931e+06	1.95057e+06	1284504	1152774	1.50252e+06	927710	759245	1.25036e+06	1.60472e+06	750814	818645	1.34182e+06	1344171	1.25805e+06	1.38024e+06	694925	738737	915758	1.00627e+06	1.16429e+06	1.11497e+06	937358	1.35309e+06	1.1058e+06	1037339	1.13373e+06	771932	1.15294e+06	551646	984288	1.25097e+06	917759	844922	1.45262e+06	2.62296e+06	1.78035e+06
316.103	1.47249	959316	899242	1.24532e+06	772046	797187	810635	1064298	907116	780754	669772	937099	676391	918422	844751	908524	936371	685252	816943	714279	879671	713332	692566	886009	499579	951646	700971	711594	898418	864204	650289	861613	1.37235e+06	882999	718545	656449	835398	662454	741974	1028709	663657	1.1528e+06	353079	245174
316.157	8.48216	279101	170468	172570	264840	291345	332462	415981	201090	204879	350723	164273	184709	435015	333240	186196	199477	340362	242363	189116	353264	315421	171288	161693	300508	278645	235487	253328	259555	325441	179846	208286	420643	348432	344748	169595	215696	167305	190237	343922	164545	178400	170673	242194
317.034	2.35745	339371	305398	225220	231555	228780	237345	236738	233189	306162	247514	239619	331021	162168	156989	197762	275035	171282	157336	227285	242157	230046	290215	125445	121967	152255	164257	218600	233717	170859	223845	204373	226538	217046	174111	216322	92989.2	155129	274292	200204	130155	268808	460263	322419
317.035	13.2238	215761	279669	511476	337000	492290	216716	441318	418919	397560	330731	297758	330812	203574	265407	198052	135275	221171	360332	587860	509089	322413	248188	366226	261207	423345	238702	588018	282772	406975	352493	168201	187290	1.34706e+06	402628	356431	383418	187567	385412	281132	340382	442630	81120.8	109795
317.102	0.182009	4945440	4923259	4.73335e+06	4.97833e+06	4627681	4.82201e+06	4902214	4.57697e+06	4.67458e+06	4.69451e+06	4.56562e+06	4502385	4.54886e+06	4.63059e+06	4.65935e+06	4.56296e+06	4.53852e+06	4618247	4.50543e+06	4.60663e+06	4.40284e+06	4715267	4458061	4.34564e+06	4.56304e+06	4.47472e+06	4.34289e+06	4.39277e+06	4.45562e+06	4.47729e+06	4.55381e+06	4.3884e+06	4.69393e+06	4.55047e+06	4.40124e+06	4.59395e+06	4343711	4.46431e+06	4.36696e+06	4.50387e+06	4.35496e+06	4.81133e+06	4.99004e+06
317.167	1.47371	1.02046e+06	972069	1191025	1.08029e+06	1.12644e+06	902010	1.11887e+06	1.14526e+06	1.17693e+06	1.14822e+06	1.26887e+06	1.21171e+06	1021778	933342	978975	1077237	1.02595e+06	1.01489e+06	1.20554e+06	1.15023e+06	1149988	1134776	901194	932984	1.20898e+06	1021034	1.09933e+06	996994	1.08921e+06	1.17008e+06	1.10229e+06	1073739	1291185	1.15397e+06	1.22002e+06	952139	1.19342e+06	1113870	1136216	922796	1.32809e+06	1.15502e+06	1.3156e+06
318.047	10.6059	166209	123591	112714	146376	135277	164421	146083	158304	195893	150193	178670	162057	177719	185401	147449	158131	182875	159007	181939	142892	214657	207490	204061	163458	125574	159241	123581	139283	119990	192422	188085	169319	173989	146946	144598	112044	144060	162005	191505	118765	167609	154259	202045
318.101	0.181635	851177	788954	804656	780691	776057	793163	786100	719113	763579	811709	745039	760711	716303	738175	800800	661686	752110	747414	685994	730597	786552	759516	716408	753140	712032	716688	711268	734870	740703	729799	755375	699409	781313	757555	702891	737379	686603	767485	678647	767895	756990	777864	778412
318.178	1.47376	268448	215897	305034	275716	285179	215002	274804	264049	256188	281556	290960	303987	256414	202689	251861	278727	211587	226633	321818	283132	274944	275992	195933	234673	292779	246386	241093	261236	263304	308304	272527	267999	343817	309628	346844	215048	292326	281749	298044	243476	365081	287124	345421
319.051	12.4336	2927893	1.71862e+06	1.29909e+06	1.60331e+06	1.58905e+06	1.32412e+06	1.56993e+06	2022988	1.58646e+06	2.14836e+06	1.86997e+06	1.99135e+06	2.1683e+06	1.45022e+06	1.61293e+06	1.16142e+06	1.33956e+06	1.59037e+06	1.37846e+06	1.93396e+06	1488316	1.62588e+06	1.66566e+06	1270744	1.2563e+06	1915974	1.52373e+06	1.31025e+06	2.23606e+06	1.8618e+06	1.26457e+06	1.7735e+06	2.53956e+06	2.12283e+06	1.52337e+06	1625445	1.09832e+06	1.64166e+06	1337661	1.59089e+06	1186053	3.20221e+06	4.54012e+06
319.163	1.45302	686484	645472	708019	645684	657869	761141	810733	697981	820088	783003	751912	772694	806685	765821	752231	756601	685223	714021	666331	779094	716568	694823	798851	749410	755905	815739	775113	766190	684382	775024	756374	726261	629514	663846	679470	676966	735089	638898	691836	771182	685999	973203	624508
320.042	12.4256	433204	208088	116180	202353	171195	154572	189723	296707	223871	301923	255091	284066	316525	176105	167068	121624	151308	211570	137627	273095	162661	214345	198404	127918	161066	257352	206067	151921	287625	261032	159181	230267	366451	314815	169027	228357	92223.4	229373	130980	183912	141440	479242	727097
320.125	2.36336	2.84227e+06	2593957	2.38216e+06	2.33197e+06	2.41176e+06	2.31734e+06	2.72106e+06	2419297	2.31489e+06	2095024	2.45802e+06	2.48514e+06	1.847e+06	1619557	2254913	2.22218e+06	1.87588e+06	1.78933e+06	2.41836e+06	2.46881e+06	2.27104e+06	2.74371e+06	1.57186e+06	2212448	2.2604e+06	1.88616e+06	2255463	2.13647e+06	2.13121e+06	2.49161e+06	2.07786e+06	2149104	2.60723e+06	1.87088e+06	2.38749e+06	1.43579e+06	1.97183e+06	2519842	1.95909e+06	1987287	2.68115e+06	3.44269e+06	2.99846e+06
320.868	1.60603	221423	220448	312012	230036	262957	152872	253004	253613	362267	337385	261501	381443	241213	155562	161985	232814	140204	128543	321475	303071	253238	167805	200608	94936.3	240641	162621	200462	219780	269396	290357	230109	101930	313433	281390	359927	167179	253885	209934	239537	131162	322478	263447	301731
321.112	2.38252	486787	487155	401874	546845	374037	411880	521878	419532	359203	335241	339599	353539	376321	324594	417943	302255	346556	352849	428504	459638	417368	438273	452221	417063	432252	341338	398443	364545	399523	480974	282597	279252	462884	276422	396403	326438	338261	398756	415504	329513	439658	663742	645334
321.126	13.4601	1120488	526995	852795	1.39208e+06	2.83447e+06	1.46988e+06	1.96079e+06	419272	1.72351e+06	3390976	1.36063e+06	1493786	962917	1.41862e+06	2.57122e+06	922331	2.26535e+06	761689	1124873	559661	111988	90073.8	82016.1	96978.9	89945.2	92808.5	105348	90125.7	101832	110023	110214	115663	93719.9	110261	81940.5	111562	119963	96540.7	114481	103339	111706	60830.9	74600.7
322.566	2.33722	254554	222261	232669	219429	262538	163955	248845	198178	193206	257896	310826	247493	220953	249195	295101	288583	231204	345468	186233	271886	283944	231647	317974	125412	256761	343793	216583	282416	319909	182142	271623	246458	288955	364769	256842	255004	202582	196687	251536	201120	242264	142285	159484
323.07	11.1135	373409	661140	227351	464362	512942	661584	476037	457738	501091	576455	717756	760950	486850	535731	565242	493921	427497	740154	223594	557390	468616	358927	476800	229694	553521	419027	481801	347287	498916	558384	776691	536210	556592	681981	364622	505112	357224	315138	830780	535913	312438	2.05886e+06	1.56461e+06
323.202	23.0963	706878	790818	774444	754522	792174	729043	725433	795311	869161	773159	770133	777746	805550	771875	822390	806816	811558	795923	721222	728622	755633	753206	772236	818398	854553	827869	779042	813112	783997	790442	783066	807166	768847	805163	791120	772789	741420	713567	759413	809369	766837	754671	771520
323.255	23.7644	329142	334154	343253	511222	331371	508537	499381	337260	363571	338211	339128	350588	347739	341166	352606	331878	341797	327245	351614	541399	321871	364245	354255	338943	349199	351544	365351	320236	334839	347100	521439	317727	327761	332785	335045	487236	332852	507293	290311	339422	316144	328493	313518
324.091	1.85717	108474	153055	361981	258777	154536	217701	369442	198854	251999	483694	253528	195797	280721	124411	274559	163634	304167	351951	434692	321004	143161	213901	149590	142991	279029	191645	251141	132829	346258	305474	137917	218558	442293	248601	287380	182747	268432	182749	322535	129587	427990	344488	482416
324.586	14.9304	299599	288681	286921	294622	293553	274482	308626	297045	276268	322551	316296	308929	291191	337048	325929	313414	311967	282949	322310	288174	316318	318995	346509	344499	291373	329758	353330	309764	340449	288474	299902	321215	275601	287009	311049	301199	345882	319405	320176	360912	350692	278553	289903
325.055	12.8564	417701	422858	373823	356176	385680	342454	478664	538358	454536	395878	202105	257825	346973	457852	214968	308581	249583	376297	342303	469943	423985	448059	717381	319938	599278	379245	614559	479948	449593	551468	391867	462301	1091811	410129	289805	558953	344768	502025	288580	390459	317376	253882	321349
325.087	8.56378	382263	528127	185135	191234	688151	234725	498726	371974	225885	176813	404729	324339	392139	156270	201372	203647	325085	195107	455899	434041	139021	231035	374659	149587	165317	213776	439445	393623	294704	164752	246076	207003	219213	205998	175583	230719	167913	213532	230303	195450	365536	442779	333051
325.258	22.1219	817325	808936	812072	822899	841772	888829	848539	855967	845439	885547	823290	857542	878594	894519	850140	870948	866142	830698	833969	881448	878412	820174	839952	815826	830094	887523	911167	847282	862877	877577	837357	856839	899936	849114	837740	813867	811665	844853	808884	831885	806468	812454	861049
326.045	10.4519	1.90947e+06	2126521	1.93267e+06	2.02904e+06	1911713	2.44158e+06	2.33941e+06	2.2896e+06	2.15453e+06	2.21737e+06	2.1514e+06	2.19436e+06	2.36174e+06	2.6302e+06	1.94497e+06	1.98686e+06	2.09527e+06	2.05195e+06	2.11913e+06	2.40453e+06	2.26749e+06	2189423	2544518	2.10903e+06	2.40703e+06	2.0476e+06	2.55459e+06	2.20086e+06	2010816	1.86482e+06	2.01538e+06	2.21029e+06	2388779	2083224	2.10149e+06	2.29977e+06	2.11541e+06	2.11724e+06	2567655	2.17244e+06	2.32446e+06	1.59921e+06	2.03201e+06
326.178	9.78874	456887	409922	335244	282861	373487	216292	384818	405474	300858	435377	626563	242390	403338	170947	299777	236118	249675	422034	364562	336071	374071	279700	147430	269044	256540	264555	233391	223838	267438	393894	246957	222440	674905	222310	287128	162945	317360	392601	265272	203858	563430	438994	417270
327.035	10.4561	162574	179797	181815	167642	176421	249285	221247	195754	194299	198673	182032	211949	205078	263547	210290	170929	215148	202387	203807	241596	192860	234650	263995	216479	262551	188268	296926	178364	193346	178765	179550	223192	227990	195957	223901	229624	192402	202251	230664	182132	189877	140629	192112
327.068	8.25776	235912	133079	135143	157003	266268	61841.5	106522	121350	101434	319388	224737	137196	101945	31963.9	127183	141385	67295.8	123766	99742.4	64153	78055.5	137020	66836.6	59113.3	49891.8	77508	42908.3	98562.2	90038	90394.1	127163	122531	98198.8	114180	124508	81246.6	96137.7	133161	77642.7	70807.9	124158	641728	257455
327.151	18.3081	636742	440867	405942	560315	357835	398630	361501	387758	425847	389177	420497	419206	436145	387278	336915	438334	369526	457475	374753	372447	403155	366825	369343	344201	394289	410992	414852	469073	425741	429965	468171	557624	619567	518786	532938	404549	527515	610599	410712	590522	599013	368554	354846
327.216	22.6675	567714	591930	582764	586185	578292	583418	598297	580403	614365	628500	568437	595809	619326	590453	592473	611310	623457	623793	582951	600045	557789	588865	626143	605770	607132	627750	621001	561329	596539	547357	619378	600752	531379	544998	568020	551713	545950	567188	568896	549641	565416	583104	580957
329.041	11.4792	446558	536927	341013	495080	535997	614952	483469	444529	533359	370849	405818	380818	554570	915187	544170	559346	713329	536634	393200	508039	669999	643296	745634	791411	696872	731584	741384	726915	487126	528534	696249	612661	483864	406168	610643	738595	604581	583508	680233	648605	524233	408830	387933
329.061	10.4679	2.25347e+06	2.49819e+06	2.20196e+06	2.36065e+06	2.30275e+06	2.99175e+06	3.01755e+06	2.6981e+06	2.5522e+06	2.62871e+06	2.52363e+06	2529426	2.69218e+06	3.54155e+06	2.61014e+06	2.3368e+06	2669074	2.59293e+06	2219775	2.9852e+06	3.12814e+06	2.84368e+06	3.3614e+06	2.82964e+06	3031053	2.40786e+06	3023391	2.74478e+06	2.74119e+06	2377194	2.62836e+06	2.81142e+06	3.52299e+06	2.64389e+06	2689429	2.84751e+06	2589298	2.74563e+06	3.56594e+06	2.71896e+06	2.88854e+06	1.56835e+06	2097593
329.164	20.3789	2.18688e+06	2.23438e+06	2.25692e+06	2282032	2.25144e+06	2.26596e+06	2287967	2.29484e+06	2324291	2.31648e+06	2.29918e+06	2.40039e+06	2.34507e+06	2.38811e+06	2.48022e+06	2.3955e+06	2366958	2.36013e+06	2480625	2431055	2.30843e+06	2.49286e+06	2.48699e+06	2.49137e+06	2478197	2.49523e+06	2.46576e+06	2.37199e+06	2367105	2.35097e+06	2497737	2.4372e+06	2.42337e+06	2412651	2386848	2.41607e+06	2.34845e+06	2.40396e+06	2398167	2.36195e+06	2355104	2181342	2.25941e+06
330.06	10.4699	402852	431846	349203	371328	343990	485231	496746	404192	411489	435139	401055	406162	432007	575558	401407	395211	454414	403120	374269	472929	501121	454489	521938	444886	443283	408480	497506	453433	404381	336317	410074	424275	522654	461588	414491	448203	385176	421514	555618	443120	460565	221581	324766
330.061	14.9179	1.07503e+06	1.0451e+06	1.07402e+06	1.06875e+06	1037092	1.12863e+06	946364	1.08421e+06	1102956	1118003	1.12339e+06	1.16101e+06	1.11279e+06	1093562	1.08346e+06	1.09645e+06	1.13574e+06	1085706	1.10799e+06	1.09644e+06	1002746	1.1457e+06	1.15602e+06	1.23655e+06	1.14848e+06	1.12697e+06	1.17859e+06	1072604	1.06178e+06	1.12028e+06	1076110	1.09009e+06	980297	1.02623e+06	1.07263e+06	1.08351e+06	1.05338e+06	1.0524e+06	1046328	1.06107e+06	1016803	1.05539e+06	1.04598e+06
330.131	1.9129	280309	397722	548273	499684	377854	477983	587519	389966	283359	429590	259878	286704	372805	257077	343290	253618	411643	390510	472045	386510	215237	275133	278886	374168	370465	263860	289396	238126	463030	408583	229651	234252	484297	256248	345840	280098	351681	314937	324340	234293	446260	720668	823061
330.172	20.3723	419796	397325	427705	437124	426593	421885	428153	453111	443416	464323	435470	484948	457086	442923	446995	448820	465733	461113	503105	444453	392666	439407	481249	480461	491575	452150	454816	471364	464575	442361	424660	461363	447696	445684	440364	445456	452901	465425	461210	419466	395634	425990	441557
331.214	20.6951	454057	432267	438318	408530	428372	395903	470947	466368	470533	475301	417776	498156	432455	465040	485966	420676	440184	489958	460062	513300	465395	454763	492605	461606	469392	484168	462821	459066	418678	435975	512135	414528	441344	455419	484254	455633	437372	459094	454186	468371	405446	424254	424537
332.077	1.87621	976430	1.3308e+06	2.13815e+06	1.62382e+06	1.16731e+06	1.89734e+06	2379681	1.25499e+06	1.23767e+06	2.03398e+06	1.03739e+06	873008	1.49095e+06	910685	1.76379e+06	820023	1.74887e+06	1.71739e+06	2.22074e+06	1.66e+06	843724	1.45889e+06	1.0868e+06	1275829	1581594	1135997	1.45547e+06	898710	1.95586e+06	1.56942e+06	887511	1.04664e+06	2.20431e+06	1.22536e+06	1.14192e+06	1.09489e+06	1426417	1.16922e+06	1672817	962042	2041036	2.48322e+06	3.02244e+06
332.092	14.9085	664285	693555	637428	661059	650058	663807	634072	666322	651403	702491	662693	722362	699650	705958	751952	646549	748732	654071	699238	693721	654149	679612	737016	675030	667869	711607	723557	705451	673423	698982	705335	689076	652702	669604	720696	699331	682677	673882	665955	661616	690022	651817	675212
332.176	2.38944	955534	1.03121e+06	1.08042e+06	998926	1.09155e+06	926893	1193873	931464	724879	849903	1.08084e+06	798758	818481	867765	1.06076e+06	758669	959238	840646	1.03568e+06	977751	1.01517e+06	1.20471e+06	824194	1.27548e+06	1.23087e+06	720585	892819	877428	1.03078e+06	1.04268e+06	887773	841431	1.2689e+06	851947	1.06285e+06	816500	856745	1.09387e+06	767389	960666	1.11184e+06	1.36964e+06	1.3893e+06
332.553	5.38963	562375	555432	365525	308904	347976	316013	229290	291624	507444	293159	444300	309625	269503	330307	456297	276269	360997	162986	65210.7	199207	391509	261145	392256	241916	202389	275273	447287	456460	443305	156667	367602	518379	539657	463721	420668	269062	151592	481694	509400	346756	290732	296911	592383
333.639	14.928	863102	899413	848594	848785	851762	847229	902988	871475	846033	906036	869761	849682	917654	852394	864973	882592	912734	828833	869109	905032	911265	914900	890348	905230	907506	902996	896274	908241	929730	903440	875780	910442	874348	889142	922139	905605	896172	904069	874083	983396	947314	789150	806998
334.048	10.517	87902.8	104519	129864	133114	84955.6	128413	180312	101875	67218.8	136408	96946.1	134256	78194.6	139822	97013.9	147568	118305	193713	129006	88377.5	99394.7	74488.4	122703	93951.8	109668	58279.3	148762	152771	83821	86775.9	121659	110744	112468	103307	72150	85811.7	83723.9	81029.2	105950	91319.6	145223	119437	274985
335.037	10.1885	405785	387156	865114	793380	952207	173035	283944	301528	271071	894638	691468	701348	384807	109400	517745	350187	259194	677853	826666	295692	192332	796704	98848	197397	195785	276529	111288	184067	803326	395781	421010	402901	344482	438517	362567	329769	281792	686860	194668	374662	347970	470710	540807
335.082	1.8568	348737	441534	558986	417887	420134	601415	777995	535978	373825	526273	349154	505355	429360	357379	558928	353918	520915	614158	589486	442300	329441	520553	361752	533259	487592	460389	480722	385961	691467	497788	472428	315643	577257	437474	469529	535117	435254	482746	498607	406878	729265	917289	1.0025e+06
335.186	14.9603	657592	574999	639395	594316	638716	648679	661208	642512	722550	634329	600349	607262	664898	638818	653012	661890	639175	668263	628221	654934	735499	669548	628193	656027	626252	595930	636183	706863	684151	701140	640070	726415	719080	695312	756328	702363	690199	681219	688955	780573	734008	527507	578286
336.099	10.7871	170695	136198	166083	189130	108246	167669	232419	176476	253006	220461	197418	238253	294045	180596	157085	161771	164384	264344	222255	228017	129107	225753	311157	53539.6	247905	220133	179639	178254	181310	178035	251559	150420	216512	196967	135689	236455	134174	139389	194669	146237	333823	271775	406041
336.247	1.41417	844235	843552	952327	939857	847389	914147	1.13574e+06	783933	932544	883711	1007457	843233	775245	959175	1036466	782452	957504	948319	921651	1021164	1.13185e+06	1.06166e+06	800542	908136	1211017	818485	789121	1046144	1.09849e+06	1.01653e+06	1082124	927480	1.43976e+06	1.03992e+06	1063678	1.09371e+06	1.14344e+06	1.18419e+06	1.00511e+06	1.09657e+06	1.20457e+06	763979	968149
337.037	12.1447	3.21222e+06	385656	232193	361484	2.41323e+06	287501	1.32899e+06	2527152	253409	238219	1.93539e+06	626074	1.04709e+06	150365	1.51408e+06	235614	1.6003e+06	1.61271e+06	408811	352301	277378	233047	422886	229310	2.3005e+06	243797	463029	1.37687e+06	281897	233095	335394	248956	1.3976e+06	373791	1.14635e+06	282498	1.45181e+06	154352	1153998	323182	2.05803e+06	174620	1.58863e+06
337.156	3.84621	1.2813e+07	2.07715e+07	9.33084e+06	15289473	8917151	1.91401e+07	12712127	2.3737e+07	2.9483e+07	3.31972e+07	20078897	3.05975e+07	2.38246e+07	1.50267e+07	8.59291e+06	2.34687e+07	1.48476e+07	2.00661e+07	2.09372e+07	2.40687e+07	10986770	18199336	16580976	8.06209e+06	1.73152e+07	3.06047e+07	2.17712e+07	1.03434e+07	1.67301e+07	3.71144e+07	1.32492e+07	1.25667e+07	1.18569e+07	2.32467e+07	1.35759e+07	22114077	2.01755e+07	1.00502e+07	9.50737e+06	31636322	13370342	9.96662e+06	2.31502e+06
337.259	1.41655	226791	238059	244418	233341	213666	250474	266830	210592	226780	233452	243471	227697	208188	236941	254910	232468	242515	236307	226283	244144	283583	254368	221548	215497	279449	355551	298553	252989	236008	272907	297845	221014	364122	260246	257127	280097	284444	297347	234406	279361	292646	188123	251885
338.157	3.84834	1.88881e+06	3.08972e+06	1.29924e+06	2.40813e+06	1.2577e+06	2.95614e+06	1.88357e+06	3610328	4.56168e+06	5.21555e+06	2.98194e+06	4.61985e+06	3.78742e+06	2.3769e+06	1.26099e+06	3.61034e+06	2.3086e+06	3110813	3.14029e+06	3.61846e+06	1.58936e+06	2711861	2.55108e+06	1.14093e+06	2.69373e+06	4.76794e+06	3337084	1.40609e+06	2.59081e+06	5.52069e+06	1.93569e+06	1851253	1.75525e+06	3548515	2.01074e+06	3.42091e+06	3.13753e+06	1.41431e+06	1.42638e+06	4.80793e+06	1.90275e+06	1.37681e+06	275508
338.337	23.9366	1.27165e+06	1.29317e+06	1.19659e+06	1.28923e+06	1.30656e+06	1.32444e+06	1.30415e+06	1.27025e+06	1309707	1.34508e+06	1.20796e+06	1.28012e+06	1221906	1.24703e+06	1350643	1.32637e+06	1.27269e+06	1.23689e+06	1.24061e+06	1.29223e+06	1201745	1.27532e+06	1.33244e+06	1.24453e+06	1306512	1.26831e+06	1218059	1209615	1.22201e+06	1.42302e+06	1300691	1.20087e+06	1.29625e+06	1.33434e+06	1.27184e+06	1190788	1.27694e+06	1.27538e+06	1.23284e+06	1.19035e+06	1.28249e+06	1306638	5652702
339.099	11.0873	399315	355289	143302	517253	924422	785760	308471	636604	382017	767997	874799	726398	79567.9	392434	135839	110274	121577	453724	935188	525080	429368	342179	118155	331059	660098	139163	633665	55008.2	512413	1.1326e+06	127637	739352	554058	840838	139266	492908	121160	562157	428383	675608	451328	106339	85724.3
339.101	12.0386	1.62147e+06	1.22042e+06	479223	1.5469e+06	2.42868e+06	2.89492e+06	694899	1.77223e+06	1511370	1.91909e+06	2.05838e+06	2.19854e+06	418571	1.1128e+06	328331	225706	362702	1055422	1.91933e+06	1.1611e+06	1.12908e+06	991947	294860	831674	1.52604e+06	286907	1.92977e+06	216303	1.56137e+06	2.23532e+06	360054	1.53599e+06	1.29838e+06	1.95477e+06	521306	1.46521e+06	456565	1264538	1.36626e+06	2.14421e+06	1.11875e+06	507488	762927
339.333	23.9256	237450	252313	253178	246056	274016	261648	264991	255861	266446	261481	228854	262729	233076	287798	257738	273808	260667	254543	221189	291735	219470	254388	275115	229104	261194	212377	274173	242433	265205	280100	255364	233332	258168	292712	235669	248724	245249	217811	225591	241857	256849	257937	1.38768e+06
339.597	14.8802	634161	594622	588039	599306	606501	633232	565093	627650	558028	652241	641401	672028	634878	678768	622781	574258	657558	616423	625263	630429	626003	642129	650849	684304	647696	628608	659618	640290	588055	596159	634435	626064	547238	604022	599650	605756	606164	597778	631420	638433	582441	587430	578000
340.071	1.89275	230461	414970	649560	471877	249172	566688	657620	385541	326436	551722	315268	146162	385665	220164	461611	142447	465050	484341	575726	446720	147312	359453	313735	319766	420069	231280	369402	142585	482112	439702	139208	155650	536865	260491	261527	243378	322655	232830	416996	214587	496738	749691	957084
341.139	14.8916	1.34762e+06	1.30511e+06	1.33928e+06	1268869	1.30417e+06	1.38954e+06	1.36209e+06	1267071	1.3686e+06	1.36553e+06	1353271	1.28975e+06	1.32897e+06	1.31327e+06	1.36385e+06	1.37237e+06	1.40633e+06	1.41465e+06	1.3629e+06	1327259	1443555	1.42611e+06	1.31889e+06	1416492	1.40315e+06	1.4206e+06	1.36738e+06	1430255	1.34978e+06	1.40486e+06	1.35181e+06	1.3336e+06	1355078	1.30391e+06	1.35632e+06	1.28588e+06	1.38132e+06	1.30401e+06	1334251	1.41002e+06	1.31436e+06	1.24922e+06	1278903
341.261	21.2639	291780	271784	277661	283620	320997	270799	300324	300518	309306	314920	297873	303058	320878	296556	284740	268449	312094	315457	288099	296869	273974	291097	328458	319212	346091	337127	309946	313104	329201	295331	315833	302518	325049	289519	297031	289545	261271	301177	309933	307925	304048	266643	293101
342.687	14.9198	1.93303e+06	1781251	1.95236e+06	1.64676e+06	1.95591e+06	1815752	1927649	1.76574e+06	2.0026e+06	1.76502e+06	1.85605e+06	1649812	1.8615e+06	1.756e+06	1.89588e+06	1.78244e+06	1.79971e+06	1.88579e+06	1715638	1.8367e+06	2161352	1.82966e+06	1.75561e+06	1866018	1.85854e+06	1708764	1.84255e+06	1.93221e+06	1.97851e+06	1.98199e+06	1.61965e+06	1909714	1917124	1.78244e+06	2.05286e+06	1802534	1.83552e+06	1.77653e+06	1.85527e+06	1.93177e+06	1.88703e+06	1.66431e+06	1776669
343.126	12.1017	365748	395554	418177	346720	372494	322102	463986	516312	451021	342368	401981	669973	354688	335398	290620	313692	412394	266974	335892	467536	345856	360217	451892	263474	256130	297919	442674	250454	421477	256843	296055	352727	260581	368897	431099	450652	422260	296055	527274	354752	430493	375350	335260
343.568	2.362	376809	309490	295962	242564	344052	155760	323763	283903	245593	320376	490182	302979	231584	187520	308775	316453	246200	270554	281233	294363	266640	380293	218295	172832	215434	273565	232287	289253	274605	256966	281624	328393	415500	340821	319811	163557	156795	299633	269010	163077	410735	361296	315327
345.074	8.2724	1.3108e+07	1.00718e+07	1.04642e+07	1.11761e+07	13848387	5.28999e+06	6.8207e+06	8.54272e+06	7.8739e+06	1.50674e+07	13224662	1.0362e+07	7.74143e+06	2.83663e+06	1.06597e+07	1.02873e+07	5.5293e+06	9.51112e+06	9.54552e+06	4.91382e+06	6.8295e+06	1.00122e+07	5000049	5.16014e+06	4.50593e+06	7.63908e+06	4148359	7.66753e+06	8.61114e+06	7993588	9.35515e+06	8887117	8.16317e+06	7.61083e+06	9791654	6090401	7.20079e+06	1.0091e+07	5.46543e+06	7.32771e+06	9.39791e+06	2.64539e+07	1.36742e+07
346.079	8.27156	2179530	1.59836e+06	1.60254e+06	1.80706e+06	2.19551e+06	797880	1066786	1.35638e+06	1.25039e+06	2.39992e+06	2.17493e+06	1.6538e+06	1.19291e+06	419232	1681705	1.68277e+06	878363	1.54882e+06	1432719	739126	1.03458e+06	1.53496e+06	767452	783272	665855	1.21105e+06	651049	1.25707e+06	1.36012e+06	1.29991e+06	1477333	1.42351e+06	1.26686e+06	1.15211e+06	1.59121e+06	931186	1.08445e+06	1.56479e+06	852942	1137918	1.47226e+06	4.34376e+06	2.21168e+06
347.083	8.26989	408348	291865	269995	322597	402525	113788	162688	215671	226780	493381	365265	300313	204741	62460.6	293895	277645	144282	250207	243707	98707.5	176930	278288	108987	105605	87825.3	207844	110381	198111	209026	244951	257401	240409	219061	190666	306254	133098	200923	279132	116525	166473	238350	862809	395380
347.084	2.02117	973646	1.02007e+06	1.15151e+06	1.30108e+06	1.07746e+06	1.16921e+06	1346215	1.0189e+06	856558	1.34621e+06	940718	1.08636e+06	1024131	1.10663e+06	1.20718e+06	825671	1.22387e+06	1.12971e+06	1.06561e+06	1.22447e+06	895108	939342	1.33704e+06	791019	1.21793e+06	895494	1092045	723535	1.36531e+06	945099	723296	774499	1.16572e+06	976657	1.06931e+06	839066	839719	1.17772e+06	1.00918e+06	883406	943033	1.59831e+06	1.54187e+06
348.064	4.15929	503434	445725	495345	619962	671748	314411	334376	528770	443334	805678	679554	698159	635756	424959	398445	783443	424606	740146	802766	623504	589569	519460	611523	198573	475529	578480	340116	459209	431732	611767	544724	735117	848026	742419	785924	607391	804494	668053	705919	526934	601042	54588.1	35961.9
349.085	11.1778	1.36319e+06	935781	566912	624470	2.1188e+06	1.16186e+06	923426	1.00506e+06	840056	589904	1.09881e+06	780576	1.67703e+06	1.31274e+06	1.1897e+06	707752	1.75104e+06	1.08963e+06	667221	2.07592e+06	611175	498631	3.28432e+06	1.11307e+06	1466528	843506	1.4302e+06	2.25824e+06	2.79471e+06	477096	1.61145e+06	1402596	1.38045e+06	1678237	214920	1.8081e+06	1.13138e+06	402976	1347619	1.25139e+06	1.34526e+06	1.41292e+06	3.09215e+06
349.104	12.1726	960046	999503	1.15815e+06	865256	1.06338e+06	556924	1.3047e+06	968859	1.03601e+06	1.15982e+06	837686	736023	1.25928e+06	757063	1.52549e+06	1.33467e+06	1.20336e+06	1.1681e+06	876487	837009	910818	1.32665e+06	974346	992042	1017028	1.42955e+06	812584	1136599	973540	896176	1.21842e+06	1.10234e+06	1.2292e+06	779875	868491	641970	962431	781135	922682	689818	1362301	1589636	432206
350.665	14.9347	244723	363658	287420	394991	261774	261645	310439	235760	269196	310349	214603	434414	410864	222562	304338	220500	173569	246549	194704	228120	231152	229314	169460	180401	159484	218338	164033	198449	210266	191841	202800	193425	260355	233523	322284	194480	249841	216063	301881	211295	180020	313510	230429
351.062	1.85057	980056	1094197	2.3404e+06	1.47188e+06	1.47481e+06	1.91028e+06	2.58336e+06	1.6105e+06	1.74339e+06	2475108	1.61317e+06	2.31659e+06	1.61413e+06	1.45491e+06	1938450	1206200	2.01388e+06	1.81363e+06	2.30395e+06	2.00272e+06	1324837	1.35393e+06	1.24278e+06	1343742	1.73991e+06	1.00645e+06	1325696	1.44574e+06	2.50136e+06	1.76146e+06	1.35903e+06	836599	2.30241e+06	1.65578e+06	1855076	1.29559e+06	1611586	1.60209e+06	1.9452e+06	915175	2.50644e+06	2.89842e+06	2.74052e+06
352.115	13.3519	308532	683366	930838	366094	513577	319385	715081	671138	562636	447039	1.0528e+06	695112	1.22667e+06	260146	1.01574e+06	882965	892141	605047	749102	347136	331468	961834	176283	542469	423653	968321	603051	408035	570777	402470	357117	523742	718640	449896	630337	268117	123321	383227	257458	499691	463007	696797	870683
352.175	15.2475	293823	1.38453e+06	898408	2.02446e+06	613229	1.20606e+06	1.13701e+06	1.23885e+06	872804	1810800	1388031	2.63397e+06	1.61484e+06	1014789	741001	1.33354e+06	720007	1091211	1.02058e+06	794370	1.09016e+06	596578	705589	592129	512332	894597	425024	794856	580259	884489	1172961	689525	918295	1.38763e+06	1040750	998025	1.19721e+06	1340328	2.01093e+06	1.2619e+06	1203290	794579	315098
352.26	10.9503	399826	447331	460383	462728	539965	450999	434776	540621	437485	398715	440727	422545	481346	468552	680777	594029	562498	488234	473951	625207	586891	513235	566611	728408	480961	540291	619776	594134	682885	531664	482410	519974	452336	471086	561989	515785	593664	500993	448327	559123	534359	309127	365932
353.031	10.1788	187275	239288	486804	492343	488808	109771	168474	152109	142794	489853	408213	420432	224963	72996.5	317583	220498	158101	364180	502969	179940	94548.1	488618	87144.2	151633	140048	164215	81606.5	110343	479320	249834	263562	241143	173787	231339	185538	194616	169294	435773	122753	180667	211264	268529	286457
353.109	2.18922	72255	208130	199176	108898	128045	610441	234669	110824	631518	378893	130456	203522	115882	134464	136673	163365	192321	180451	168450	556583	93659.3	102341	118123	100634	402907	167545	455734	122824	216342	445419	112539	74329.2	197471	125393	169671	218893	126725	117689	172961	481576	223551	477717	350145
354.1	2.1565	617738	566997	464125	631572	528248	779214	570620	656267	857333	889560	452706	780000	661979	934869	790342	841307	651032	749962	644796	697976	869172	544063	798978	401232	841305	870675	752097	773838	681243	571403	873689	591303	558299	792724	593981	740063	815876	707808	805808	908613	622500	494150	369704
355.076	2.05519	713234	693494	755348	804952	699825	800982	872045	737806	684962	870410	614250	703702	680713	815972	810035	579113	718374	755143	675922	755642	697052	646199	801628	630284	767084	676047	709058	609031	807728	640030	628630	676649	731069	646000	641953	656727	688054	706923	677006	661512	706430	931621	891580
355.094	11.1839	208730	352409	227365	230563	343098	146937	203731	235727	227676	293368	188866	190882	184075	162239	144887	148989	171902	233069	229401	156815	200584	128106	153768	141432	120558	194586	148113	171035	149266	154551	186189	77897	991061	180269	259086	177683	209526	234165	590582	200896	179427	941459	621065
355.168	13.0055	783273	891990	680258	649719	627715	613946	1236923	1047221	894915	840216	939803	1.20369e+06	910279	398351	874102	608450	676998	485447	302362	1.57855e+06	615782	226970	1396499	276368	699355	660516	620869	861803	667799	390148	751694	931797	670991	1.05319e+06	215617	610390	1.02068e+06	1199733	1.70388e+06	657179	403631	1.49512e+06	332110
355.168	13.84	2.9536e+06	419240	870286	387558	1655052	1.70989e+06	745844	313378	392942	908914	1839626	957568	756336	255246	1.31769e+06	252159	1.27632e+06	756022	844361	546107	877535	400146	466326	357779	529866	569928	471945	703390	642416	1.92326e+06	307194	374479	439205	882605	88328.5	265355	975432	593779	428133	412660	612777	1.73713e+06	1.94365e+06
355.247	23.761	763356	754840	772076	805914	830820	758145	776648	886109	831512	866641	791927	848922	840008	820612	828353	818129	801636	798141	828770	922941	756118	805877	859336	775955	871555	898962	846345	808219	783963	786063	829740	801257	827839	769578	788672	768144	705539	820149	788128	759869	781349	750112	724243
355.273	21.6357	866540	834874	847718	928423	824501	851582	781889	919263	856239	874428	851178	883995	853394	964736	891935	905032	866489	872306	872285	862618	844520	859601	876607	881075	916945	880191	871743	894377	939994	890287	879279	835349	868211	848274	880995	870810	833621	836823	853225	868098	916434	831212	867379
356.082	1.95685	317545	231056	165026	225479	179807	505565	480573	201668	245122	436871	158495	153824	146437	320986	329124	202555	276347	187752	149523	288294	234473	272942	369902	195868	380574	176301	281785	241918	381405	251082	154540	119544	210490	223630	128849	155689	170979	140580	272311	275380	224600	393614	289693
357.104	11.2176	834123	772659	974351	796010	735651	637003	841318	827172	805162	849287	837325	852357	817741	575399	951843	829951	761043	874419	693331	772386	777029	780377	701926	704160	696003	825850	558938	741648	843500	731864	733071	775118	825401	845505	797749	722364	768291	760081	776133	806523	832288	713578	783600
358.076	12.0057	565147	300753	19086.5	324409	850260	1.3919e+06	39190.1	504599	527433	657049	760329	887320	13612.2	357489	16614.8	6441.55	17688	106334	567647	318879	368483	198359	8456.25	90320.4	509605	9855.57	701887	8697.96	517407	772391	24872.4	550918	197952	660146	35487.7	490996	17811.1	304293	389752	942488	86456.3	27448.4	30405.9
359.091	10.2328	107132	109148	407676	78505.4	189221	104872	187260	112939	113291	73204.5	182347	127001	87415.9	100444	110261	111185	82225.5	110537	78805.2	83036.3	106797	131346	103236	94069.6	117193	179466	117209	80203.7	86485.6	95314	91802.2	85885.3	113803	177119	179033	102432	85245	201172	97843.6	106007	234199	832502	224745
360.106	12.9435	324065	534006	407228	276991	309293	400760	382999	584037	483758	392037	640700	438636	1054339	512916	1.00029e+06	1189945	664990	573850	263386	259436	375531	1167433	479057	420012	334102	1.09143e+06	407332	563334	506285	442999	655312	946013	402574	288004	569164	489176	246243	284777	354517	417312	414802	1.14907e+06	1.12366e+06
360.14	2.18342	535300	569406	433246	563821	417459	798424	553064	589345	714308	700939	291618	458767	493368	785776	579237	599073	538932	593538	476759	497490	527299	444228	805956	466868	571331	792035	548155	602840	547941	423629	685012	418327	406625	641731	354496	638367	685450	509363	546807	592174	369535	460801	302537
360.172	13.5465	236376	521370	493537	559384	583592	843811	462548	138913	197489	406474	739833	710051	418158	239008	895743	248196	724226	219161	672347	488695	440626	481155	502057	415982	371243	510821	685644	393995	526253	1279301	296365	539488	177198	713605	75879	240637	408708	174912	321343	569297	453093	577293	643288
360.317	23.9414	1.67147e+06	1.61995e+06	1.60506e+06	1714869	1.7713e+06	1.68342e+06	1.82827e+06	1.7183e+06	1833969	1832409	1.67195e+06	1.81217e+06	1.70988e+06	1.77357e+06	1.88009e+06	1.9073e+06	1.85258e+06	1.77317e+06	1.75279e+06	1.88125e+06	1.65968e+06	1847712	1.88118e+06	1789766	1.84685e+06	1846531	1867742	1755709	1.88542e+06	2.09786e+06	1.82847e+06	1.86082e+06	1.78227e+06	1.89967e+06	1.8394e+06	1.82008e+06	1.83714e+06	1.84789e+06	1.83222e+06	1.79545e+06	1874057	1.67161e+06	7.03252e+06
361.081	12.0265	3.20621e+06	2.13918e+06	755035	2.65224e+06	4.94002e+06	5.21093e+06	1273969	3.11013e+06	3.15788e+06	3902870	4.19807e+06	4.06253e+06	549979	2.07513e+06	593456	422897	558378	1818585	3284383	2.15706e+06	2320555	2.28819e+06	464884	1.64174e+06	3.10008e+06	500469	3.74319e+06	419293	3.48264e+06	4.37401e+06	615419	3.55528e+06	2.6535e+06	3.77133e+06	1027900	2.73675e+06	659414	2.55736e+06	2.87968e+06	4.69133e+06	2.23371e+06	913735	1.15292e+06
361.082	11.1313	584633	634463	242981	800793	1.31199e+06	1.27147e+06	441834	855896	603944	1.226e+06	1.49139e+06	1.03286e+06	134245	686954	190203	186323	182141	741911	1.30012e+06	833423	851928	628730	176410	615237	1047531	205582	1.0967e+06	134219	836293	1.78442e+06	232087	1.34404e+06	842392	1.2904e+06	276027	818134	216939	992097	830360	1.16906e+06	800655	88247.7	89376.1
361.216	19.2107	473737	452479	418182	502582	451073	417428	472703	427234	458469	437597	462597	397752	441592	454658	451037	473712	411963	440316	430859	426433	384239	422060	439713	419130	433577	480296	469445	413725	443016	418708	419115	440262	422667	451371	469492	450739	378198	434933	430326	426285	417261	435693	426163
361.318	23.9371	355731	333672	349706	367717	371077	353481	376557	371990	382375	424772	348087	384133	355220	406516	406905	381645	360522	357650	378907	380062	369129	388702	418121	368156	396079	423664	387104	379550	396346	476150	393855	371065	369764	428412	401990	382894	361606	372608	372548	381946	403078	366047	1.73775e+06
362.087	2.18168	5.3939e+06	5.25307e+06	3.82671e+06	5.01791e+06	3940828	6.6197e+06	4.59556e+06	5.10119e+06	6387358	6.08092e+06	3.42299e+06	4880606	4.70336e+06	7.01844e+06	5.78953e+06	5.54914e+06	4.94207e+06	5.41624e+06	4.85473e+06	5.29994e+06	6.01076e+06	4.40378e+06	6.48519e+06	4084212	6.11706e+06	6.64066e+06	5.55297e+06	6.16119e+06	5362605	4067430	6.17263e+06	4.18356e+06	3.68579e+06	5.14793e+06	3.88166e+06	5.53407e+06	5.76301e+06	4984806	5.29415e+06	6.32868e+06	3924734	3.63357e+06	2.9764e+06
363.093	2.18214	456000	447677	318880	431841	362024	562273	407053	450830	566799	531133	302329	454225	395877	613140	505568	517781	418760	492306	395441	470061	489708	368820	569989	328305	550213	577395	517283	570832	477268	371326	536987	372648	323940	462669	334133	478689	547700	438503	483568	544017	357506	325356	256116
363.108	19.0946	303450	278779	267189	245515	243337	273732	258575	259645	282311	282640	286356	289142	268946	266901	296845	267796	269399	294318	256360	288539	248973	263990	281585	274062	265292	297934	278781	261752	250240	239790	246097	262832	256585	258373	238405	255430	234897	259034	250676	251260	267857	284234	305905
364.048	8.26675	1.40017e+06	1.00403e+06	1.02905e+06	1.12886e+06	1.53522e+06	372053	542039	840241	712161	1666696	1.5039e+06	1.03917e+06	676541	96821.2	1042342	1.1074e+06	388661	945875	966441	334404	594026	1054481	301929	363771	298003	634321	246104	713363	755100	753327	892495	791312	741703	617344	969579	459255	597800	1050463	419360	625507	844444	3.3128e+06	1.5663e+06
365.098	2.25203	3932895	3723147	3.11495e+06	3.66178e+06	3003091	4.54195e+06	3.99493e+06	3.39764e+06	3.49878e+06	3489663	2.72415e+06	3.27632e+06	2.9254e+06	4.21158e+06	3.92438e+06	3.14693e+06	3.44841e+06	3.15523e+06	3234237	3.76134e+06	3.91718e+06	3.53236e+06	4.05416e+06	4.10078e+06	4.41394e+06	3.82237e+06	3.638e+06	3.76693e+06	4.4754e+06	2.86921e+06	3487275	2.41782e+06	3.1533e+06	2.96809e+06	3.03176e+06	3.42888e+06	3.27752e+06	3.38885e+06	3.49822e+06	3.42655e+06	3131384	4.44139e+06	3.86233e+06
365.11	10.7383	4.21774e+06	2.78631e+06	2.92654e+06	2.15798e+06	3.40996e+06	2.42396e+06	4.41385e+06	3657384	4.83493e+06	2.89172e+06	3.13045e+06	3.39188e+06	2.33157e+06	2.60211e+06	2.53942e+06	3.48023e+06	3203616	2.15335e+06	1.80851e+06	2.32788e+06	2470299	4.21546e+06	2.67727e+06	1.10952e+06	2.8513e+06	3.69411e+06	3.15682e+06	4.42977e+06	1.80773e+06	2170751	3.23749e+06	2.33703e+06	5.2317e+06	3086097	3.25163e+06	1.56657e+06	3605040	2.49399e+06	3.38308e+06	2045302	4.0443e+06	1.10615e+06	1.48896e+06
366.102	2.25159	456985	469909	390377	443240	349772	562643	484264	414676	467438	470472	336426	437894	357535	564813	498452	394845	449649	408602	393951	478044	479435	435236	512908	547998	580188	459057	471280	447755	607354	318414	406458	299775	384494	391529	376018	455345	425054	408963	417342	470556	425510	550475	480578
366.12	10.7371	766210	437039	484419	359329	591561	386351	783037	599835	833503	499128	526840	584256	355705	417729	443702	568815	583556	344018	277734	368360	430787	706500	471747	177218	486419	646172	549806	754667	271403	330049	564448	371175	851044	495521	562253	262308	622205	413021	592848	313772	690378	185573	232262
367.055	8.2727	2.93063e+06	2.12475e+06	2.18029e+06	2.38741e+06	2.91795e+06	1.01688e+06	1.41454e+06	1.71578e+06	1.60599e+06	3.07063e+06	3.05797e+06	2.07027e+06	1511048	470402	2.32211e+06	2.16229e+06	1.04896e+06	1.98638e+06	1.93143e+06	950993	1472022	2.22727e+06	947059	1.02264e+06	871305	1.54564e+06	787951	1.66844e+06	1.94463e+06	1.61738e+06	1.97746e+06	1.83192e+06	1.73389e+06	1.58095e+06	2.20719e+06	1.18629e+06	1377390	2.22223e+06	1.06079e+06	1.56005e+06	2.06543e+06	4.92988e+06	3.11873e+06
368.062	8.26477	449511	287850	305748	338027	381533	88434.2	151782	172412	164488	446708	436587	274608	144068	35024.7	305560	305613	92809.4	237385	274431	101835	151648	252976	84496.8	101247	84279.1	170921	73865.1	160535	243541	155995	280290	233177	166248	149826	297969	96886.1	147733	296650	91557.2	129336	308850	769254	451568
368.087	2.32228	219709	184769	203716	193903	208494	283326	405662	267874	213479	317064	231667	253687	189083	233557	222610	289469	305696	211125	166991	192326	185176	309083	275240	193007	288355	201820	297112	196386	219332	262118	155138	205641	290467	198585	242707	223807	233774	182688	247109	240166	318457	378585	343327
368.105	12.4372	758799	498357	389459	462195	373664	370106	427033	593771	411286	527546	593676	562020	730340	468350	516516	403267	471011	487680	387662	550961	455581	478509	456644	431001	324494	615825	475473	446880	656783	442003	392944	532629	606161	546797	483252	480319	279938	437706	307089	472248	302235	782508	1.12775e+06
368.384	24.6286	927782	915826	963578	953186	988935	905580	977150	932383	916759	989314	945343	969178	884312	889032	957374	920455	934742	936105	916204	951455	873677	996330	960702	913438	962430	939716	924485	872696	909244	909965	969196	890470	948439	886083	864330	872055	850470	878117	893028	893458	925916	935510	954488
369.073	9.4224	16318.8	26134.5	514685	25851.5	128679	12782.2	881457	26036.8	13367.6	14075.1	310301	116607	70662.9	105250	15472.3	97081.9	13854.8	10699.9	19560.1	12355.6	278595	54391.2	21629.2	10434.4	438244	359832	12446	17443.2	71040.3	135434	9347.25	19628.9	12675.3	134544	77647.5	13636.7	8807.52	58439.3	32737.6	12912.4	1.15504e+06	416511	482662
369.287	22.0776	971375	947473	980898	974978	954509	970935	983041	997495	932890	972779	1.01973e+06	954313	966993	1002903	984098	989166	982018	958493	929746	1.02818e+06	981953	967570	1.00526e+06	1.00757e+06	1.00851e+06	1032317	1011816	960814	967201	930202	1010445	999975	947603	984485	978502	1.01037e+06	910224	946598	961277	964808	956067	945231	995178
370.075	2.1668	1.99916e+06	2.02662e+06	1.42902e+06	1.86508e+06	1.36276e+06	2.47787e+06	1726955	1.85159e+06	2.34853e+06	2.23478e+06	1.12513e+06	1.71908e+06	1.58817e+06	2.57595e+06	1953670	1.98689e+06	1.70133e+06	1.83148e+06	1.62803e+06	1.7785e+06	2.03182e+06	1.32783e+06	2317488	1.26734e+06	1.99627e+06	2.27518e+06	1.86828e+06	2.08001e+06	1675433	1.29265e+06	2.02089e+06	1.36054e+06	1.2276e+06	1.74616e+06	1.19854e+06	1.94277e+06	1.9783e+06	1.62347e+06	1712763	1.93388e+06	1.15586e+06	1341816	1.09553e+06
372.046	8.26421	511634	406772	355154	412749	522335	234542	277540	283222	297150	518899	459147	374812	276168	188292	358902	345045	194898	320266	341066	211594	271539	318278	191949	217345	206918	273913	191581	280721	309701	292105	325889	292062	301274	281091	345728	243680	267042	347940	207730	257778	312168	1.10677e+06	523016
372.244	21.7296	291265	275996	233194	271704	283362	290406	290154	247140	302742	329046	312736	276437	305821	314565	293849	308485	296583	288745	299126	279782	283660	306378	266009	317907	294316	316638	330595	322944	322023	281760	292110	273277	304687	280589	280086	315771	293345	296809	283799	291114	297726	265576	302771
373.178	12.2807	833259	2.15079e+06	820710	1.18508e+06	2.82248e+06	1904509	1259378	307473	961874	752836	1.94293e+06	2297055	1.36656e+06	190558	1.36716e+06	624958	1.78024e+06	579364	1.91212e+06	1.68805e+06	724514	1.3164e+06	367786	685522	1.00881e+06	869456	2.08709e+06	916526	1.44939e+06	3.01507e+06	746399	677321	3.9866e+06	1.56791e+06	649287	406413	480392	856703	751020	853196	973751	619826	588395
373.178	11.653	4.51974e+06	681652	1.49171e+06	1.22164e+06	2.30553e+06	2.70857e+06	1.23329e+06	217993	798980	699814	1.28338e+06	3.45944e+06	965795	848905	1.09886e+06	619074	916861	600080	1.54518e+06	3154879	664204	1469674	1972817	332234	1.26526e+06	1.33434e+06	976692	857836	2.94669e+06	3.04686e+06	669400	1.59648e+06	1.38031e+06	1.5503e+06	781545	772170	1.58976e+06	836664	2.38446e+06	882885	1.51016e+06	1.79625e+06	2.08882e+06
375.081	2.42426	229879	277201	221986	251780	205903	330317	221164	254364	391767	355403	194254	233766	219852	386061	271022	359135	251504	265591	244785	275575	287005	201246	372076	150223	279296	333075	271671	331761	281482	221259	271383	204698	200442	299140	224521	270395	324678	265147	306535	263568	260229	117962	141278
375.22	19.0928	429212	412726	422135	359104	410495	413863	357543	404648	428710	376964	401569	324156	445110	339711	371842	388665	352112	439103	340558	385465	427181	357852	337089	419881	375764	360129	374840	429876	423766	405057	398415	440035	448907	357987	433935	382410	405781	365363	400527	430974	411362	433603	387238
375.24	20.765	892563	909731	868515	898597	899821	844469	897027	928983	849425	906241	867931	932979	952309	961380	897970	899337	887602	931414	924102	925585	834512	922424	914060	913203	897263	908564	912570	856906	900186	863760	891844	899080	865741	860411	912543	876333	845643	900429	869246	945916	878086	862290	891449
376.059	17.515	278597	316528	310932	303636	286489	301695	313883	337393	334571	348389	325579	361579	353263	373212	381493	362833	361541	419878	389710	364926	384152	379021	391087	413821	382831	417176	392854	413634	383498	334460	370982	378316	362783	439937	370823	406581	379396	431234	395830	411955	401041	277978	281137
377.073	11.2038	205678	327967	176035	250810	359389	176269	176486	319051	252779	255932	233181	216574	139690	151484	76919.7	63824.9	123251	171100	266983	158900	172490	117926	87533.2	118031	146062	73754.4	163006	92568.7	138325	253671	129134	83981.8	1355460	184908	303015	180654	122454	295893	716250	212298	234376	941353	627667
379.253	22.0036	480612	470423	466569	492982	432895	444941	477115	502165	490851	514317	441931	499974	512078	511623	486852	479398	493009	520594	497907	499976	470978	517229	430798	458585	495548	541208	512802	516003	480327	497560	500385	471323	464153	499596	498789	511187	447249	487941	499061	506255	501568	481963	457531
381.073	2.20567	3.55637e+06	3.82943e+06	4.03017e+06	4.37261e+06	3.79676e+06	4.90629e+06	4.69411e+06	4.28147e+06	5.76718e+06	6.05335e+06	4.05736e+06	5.99784e+06	4.6891e+06	5881383	5.75965e+06	5.34632e+06	4.64399e+06	4.81844e+06	4.13562e+06	4.35837e+06	5.25384e+06	4.08708e+06	5.17775e+06	3.39594e+06	4.86464e+06	4.14778e+06	4.06331e+06	4.50178e+06	5866424	3886532	5.5696e+06	3.50467e+06	4.49043e+06	4.45188e+06	5341049	3915728	4709277	4.70338e+06	5.02791e+06	4.72372e+06	4.47863e+06	4.59112e+06	3.62473e+06
382.075	2.20698	417984	481348	522366	555666	484377	658699	630401	585064	806561	835506	545126	827618	570735	809649	736845	698099	600107	661734	581890	575811	697148	550208	663648	428126	697413	545112	570124	596915	737237	530429	754295	482809	630207	590569	706769	526979	580484	630170	666127	634277	647046	636278	444085
383.031	8.26442	607875	471007	502533	500811	660552	224352	308087	363990	353882	656025	605560	459599	329120	76656.8	488412	504168	215852	436029	370519	211436	330235	484368	193816	207625	189437	319604	139745	385398	480645	353380	424862	393027	392593	339383	504730	270780	274269	491807	240021	261392	462889	966613	641482
383.092	2.28869	2.37916e+06	2.06281e+06	1.67336e+06	1.96015e+06	1745513	2218130	1.94354e+06	2.14684e+06	2.69095e+06	2.1586e+06	1.59652e+06	2311656	1.70526e+06	1.92767e+06	2.08108e+06	2.42436e+06	1.60753e+06	1.71448e+06	2.02442e+06	2.00058e+06	2.14299e+06	2036075	1719691	1.4888e+06	1.8964e+06	2.1156e+06	2.0464e+06	2.13403e+06	1.88971e+06	1.96859e+06	2.28321e+06	1.74994e+06	1.78375e+06	1.67558e+06	1.8608e+06	1.29418e+06	2.05102e+06	2163769	1958469	1.84959e+06	1967285	2189313	1.6673e+06
383.202	19.2151	3.19937e+06	3.18547e+06	3150120	3.31685e+06	3.14362e+06	3.13861e+06	3.10464e+06	3192003	3.35673e+06	3.25422e+06	3.22379e+06	3.33864e+06	3.15574e+06	3.24173e+06	3.25322e+06	3.22069e+06	3.16463e+06	3154709	3.4015e+06	3.24043e+06	3.16216e+06	3.28235e+06	3.27862e+06	3168017	3.33149e+06	3332949	3.30274e+06	3.31931e+06	3.31407e+06	3.20978e+06	3.23001e+06	3.2022e+06	3.21633e+06	3.22185e+06	3.41336e+06	3.17202e+06	3.09812e+06	3.30856e+06	3.19643e+06	3.18648e+06	3.29922e+06	3.14392e+06	3091275
383.291	22.555	427168	431647	427489	420699	430031	406313	428447	393691	423155	461703	421806	446072	472638	433661	440120	434227	484382	408455	436910	482002	431634	468037	447990	426474	463120	485931	430024	420633	467096	401468	390828	383439	408696	462022	412155	412578	465942	452024	407138	433599	423153	439535	434593
384.203	19.2096	638675	595331	594843	639925	590385	629990	605017	620769	654260	615081	621336	596562	568795	622543	616731	605710	571376	652257	663694	622853	588753	629377	629429	612314	637312	666940	597281	592446	624569	626292	624938	628426	628517	623865	652228	615134	563229	617788	574629	643383	628378	596114	618037
385.085	2.14114	296042	222616	149865	207068	140069	447059	298891	215062	369197	331775	160266	204238	205567	411567	300248	269158	234952	224315	188754	276443	337267	215217	405013	188126	402724	326454	285816	312974	301269	202228	298874	179875	172756	269000	149590	262754	318285	208348	273531	381424	202731	224623	133094
385.28	21.2726	240351	217205	215655	233256	223467	227691	213359	270967	226741	246999	261312	245853	231884	233230	240902	221682	243446	217972	216904	247365	237590	216250	253695	244873	279958	239176	233232	239056	224543	235026	231819	240634	243412	228857	244570	225650	202515	217812	215693	234393	224617	225128	225954
386.26	22.2952	411875	321793	414214	398845	396861	428417	420973	459437	376667	447209	471672	431737	437211	490976	481675	403148	475257	452426	476172	518873	492065	486834	458279	513336	450631	415174	435321	449613	434811	438494	507099	406389	383183	400401	408346	465808	330486	436857	363132	349708	471881	417049	415833
389.183	10.4927	785361	710354	731772	671830	753493	764253	756338	707762	729432	688615	674329	653012	726565	501154	809340	683680	728658	805793	666969	765631	803821	493852	787459	778012	781953	734089	788595	794753	864109	724192	684179	807231	769931	844361	817598	577074	791759	820895	749154	888350	531813	593970	618721
389.183	9.24247	224688	350528	372380	384900	232848	362111	440489	389200	409141	436432	427448	273549	376340	433320	264093	354975	423278	476398	502187	457136	564608	407272	488136	436932	417900	353659	227714	416733	355841	485376	442972	408020	673309	441813	464490	272092	523873	414082	553056	408498	528182	101854	92834.2
390.092	13.0871	271208	396791	591576	636719	420557	502170	396707	356388	591091	658830	325608	470601	306654	401380	311595	203511	524614	617131	652464	728820	591462	295866	416170	463398	436214	278920	505085	463136	461850	495082	315820	349830	324652	764357	621264	478312	316477	694800	316251	529860	445660	38764.8	83185.2
391.031	10.4758	416864	461190	439718	448332	424770	492750	474369	492820	493660	488629	485343	504795	484716	556282	499308	453423	481280	463924	469914	508896	514514	494614	556319	463466	548744	450141	504061	475876	462953	478426	459856	460040	475578	490154	488856	450392	472560	465286	503477	484694	496312	425806	429977
391.087	2.32316	208912	183407	138952	153444	129314	188647	177491	161200	222669	168455	117695	190593	136472	155643	162580	178239	132079	133322	170239	153649	130211	150714	136539	74533	125576	161277	147840	163796	119858	158109	150356	140406	121329	121751	122076	114099	157349	116013	124312	102908	152303	251147	175661
391.274	23.1069	5.23564e+06	5114169	5.11446e+06	5.45362e+06	5.37828e+06	4.99021e+06	5.53653e+06	5.23192e+06	5.11959e+06	5.33809e+06	5.28361e+06	5.16287e+06	4.95983e+06	5.01397e+06	5.26025e+06	4.95502e+06	4.99814e+06	5.00659e+06	4.91771e+06	5.00431e+06	4.57645e+06	5.03888e+06	5.38406e+06	4.85763e+06	5.27636e+06	5.33769e+06	5.08068e+06	4.88988e+06	5010653	4.9904e+06	5.16753e+06	4.82116e+06	5117693	5.11576e+06	4.82718e+06	5106392	4.82414e+06	5.0886e+06	4.86784e+06	4.96399e+06	4.94248e+06	5.22693e+06	5.19528e+06
392.284	23.1084	1.35488e+06	1.38581e+06	1.32411e+06	1.45265e+06	1.4007e+06	1.28927e+06	1464629	1.41181e+06	1.35746e+06	1.34714e+06	1409116	1.3822e+06	1.33176e+06	1338378	1.35356e+06	1.30358e+06	1233104	1318445	1.28619e+06	1.36113e+06	1.21366e+06	1.38551e+06	1.3919e+06	1.27544e+06	1.40792e+06	1.39982e+06	1.33017e+06	1255857	1.32038e+06	1.36925e+06	1.42055e+06	1.23277e+06	1.34955e+06	1.34567e+06	1.29022e+06	1.33285e+06	1.2746e+06	1.35209e+06	1.24469e+06	1272811	1.24723e+06	1.39737e+06	1.40154e+06
393.049	10.8811	89184.8	43516.8	38449.9	55165.9	31423.3	53601.8	41479.3	50520.7	94241.4	95623	59940.8	39178.7	64080.4	68411.7	46981.7	54803.4	37619.8	42256.2	37507.8	68322.9	57335.2	38873.7	35597.1	28954.6	36362.3	42731.3	49516.5	37570.5	39517	74033.1	44193.1	37434.2	69704.9	72874.5	34096.2	43929.3	25118.9	38952.2	64056.7	60102.9	67510.6	589348	449187
394.058	11.3268	224925	197908	136197	153294	169020	297459	191024	207176	243274	190775	137453	123877	211411	252855	225774	249811	245086	165269	162579	202073	252519	242811	286243	228114	258498	302981	288871	252262	148473	226991	235198	226762	148807	131602	157074	197790	245094	141403	285947	186563	203218	179879	156813
394.259	21.708	469925	501399	462113	459769	466511	435058	450712	477858	480132	521053	458826	510397	497884	493530	483351	463230	479852	497336	508056	530603	499000	520757	536128	542629	494299	458679	544499	495424	494869	487984	506313	463940	501263	506786	501906	512856	475881	536475	496809	488040	510029	381697	439063
395.113	13.8886	39666.6	7478.45	14565.9	4501.45	8345.03	9270.77	19348.7	8403.64	18977.4	27427	10140.3	19337.9	13569.6	12712.3	5839.43	30906	6966.4	10411.2	19055.2	46607.9	12441.6	7583.59	8830.44	7088.9	16092.7	18857.8	7991.66	6628.2	20157.5	12216.6	12474.3	6331.78	81160.5	30292.6	12236.8	9497.32	10949.5	23572.9	13512.1	6799.45	5310.68	635059	482049
395.149	2.27672	427241	477728	423086	492759	429840	475188	412266	459152	429044	440111	397746	408895	407809	455185	498245	414445	490494	433647	443870	461300	458142	431929	465827	429570	520738	448535	435505	462832	458946	412110	458960	404744	444376	432315	452455	418013	463193	468548	421505	507812	412830	375137	360105
395.357	18.0911	2.44201e+06	2.42177e+06	2.39278e+06	2540066	2.4294e+06	2.4283e+06	2.41141e+06	2.45376e+06	2.43633e+06	2539738	2444176	2639709	2.45334e+06	2.51415e+06	2.4752e+06	2.45002e+06	2.46757e+06	2.44861e+06	2.45291e+06	2484479	2277269	2.56801e+06	2515332	2.49878e+06	2.53985e+06	2.635e+06	2.59571e+06	2.41748e+06	2414455	2434070	2516665	2455593	2.46333e+06	2.37395e+06	2.42182e+06	2.47602e+06	2.31276e+06	2.47494e+06	2.35528e+06	2.37612e+06	2.35569e+06	2.48312e+06	2.41182e+06
396.079	2.42107	365441	355128	290594	190825	272732	336877	355628	347453	441697	324131	187502	309582	231420	281806	245411	364956	233749	239536	272082	306233	251170	304206	223841	131683	230564	285621	296712	322528	216605	273668	271640	226217	202551	211810	255289	165245	338247	286881	288136	193580	357696	282189	214894
396.359	18.0862	614577	657062	636618	674172	624769	607747	591673	634292	585636	658177	617690	687219	670143	630643	635203	627810	619760	607619	658466	646625	590480	665552	599939	661485	667353	705772	635538	575382	621911	639598	632184	575835	605322	621034	622066	640082	592551	614191	605422	618159	608795	600442	601613
396.414	26.4992	1.44985e+06	1434532	1.38753e+06	1532634	1.45057e+06	1.36901e+06	1509656	1454982	1.41488e+06	1.48305e+06	1.47306e+06	1.46046e+06	1.37635e+06	1451283	1.49654e+06	1.39813e+06	1.47495e+06	1403592	1.42063e+06	1.48283e+06	1.382e+06	1.41509e+06	1.48147e+06	1.47148e+06	1.49514e+06	1.4921e+06	1448041	1.40391e+06	1.42846e+06	1.40387e+06	1.42612e+06	1.36884e+06	1391575	1.39651e+06	1.36928e+06	1.42603e+06	1.39331e+06	1.41703e+06	1427381	1.43523e+06	1.39329e+06	1.4093e+06	1.46118e+06
397.21	13.4096	67174.3	132101	163214	33293.3	196382	140156	367714	68820.1	173680	269821	66375.1	81976.5	108488	484820	87514.1	172828	66780	203825	85755.5	119615	420423	132372	162779	93721.7	159603	155287	119418	316227	176025	90168.6	274494	476373	144019	402161	575506	129074	162490	375008	151096	118665	424492	181253	59891.6
398.085	13.0959	2.18788e+06	2.78558e+06	3.33901e+06	3.51489e+06	2.97435e+06	3.02972e+06	2.72152e+06	2280649	3.41516e+06	3739183	2.02531e+06	3.25356e+06	2.13877e+06	2.63937e+06	2.05798e+06	1.43946e+06	2.97037e+06	3.52409e+06	4.22103e+06	4.39192e+06	3.07708e+06	1.8451e+06	2.63857e+06	2.86381e+06	2.81417e+06	1679720	3.08884e+06	2454299	2.81717e+06	3.27139e+06	1973781	1.95007e+06	2.34917e+06	4.43103e+06	3596794	3.09153e+06	1917376	3.51158e+06	2.14525e+06	3.07812e+06	2.44767e+06	351863	760162
399.134	12.3401	254522	153602	495359	189545	1071771	302525	530763	779522	753285	871107	491395	377396	298136	981530	682791	350591	522536	590213	227396	424210	781109	570842	1.29363e+06	196705	651015	636415	211832	253355	351074	265443	233943	1.17364e+06	877036	555041	1.10994e+06	317528	834555	124661	1378468	211917	617005	245348	167285
399.298	21.6245	721566	717649	692661	696232	685861	721193	738934	737864	728261	742972	771587	783401	722431	752890	757218	753626	736198	747825	745722	755811	672752	756256	820185	717195	753971	741871	720546	671724	697249	747273	746571	710279	723183	743272	765208	718006	737672	712425	719965	703210	654396	676115	737845
401.044	10.1699	20471.9	17000.5	15065.3	17319.1	14578.4	18822.9	20597	19670.7	17965.4	20175.8	22697.7	11398.3	17507.3	7793.58	7822.38	19134.3	12535.4	14947.1	17612.3	23319.8	22195.4	15005.4	6917	10294.4	17645.7	7039.72	12186.3	7233.2	13946.3	30933	10565.7	11441.8	10821.1	10869.6	11227.5	7727.61	8908.47	7949.03	20954.2	12955.5	31916.8	336569	492383
401.152	12.5735	2.2867e+06	1.40751e+06	1813457	929195	692020	1.80604e+06	2.45045e+06	2.91769e+06	1.91047e+06	3705133	975615	856854	1.84474e+06	2.68037e+06	2.37212e+06	1.93341e+06	1.47077e+06	1719504	1.55457e+06	1.71714e+06	1993322	1.15503e+06	1.0758e+06	1.016e+06	1177891	2.01634e+06	1.2041e+06	1450356	1155056	1.73285e+06	1.28175e+06	730529	1.13137e+06	2.64001e+06	892175	1.30124e+06	936401	771021	3.22185e+06	1.26832e+06	2.44271e+06	417608	1.4982e+06
401.268	21.9634	818902	799560	793396	860904	826813	889563	769347	777052	833167	925898	800174	884669	838730	872922	920351	940210	864357	901378	879107	958257	947537	950696	878830	926345	979304	918543	907915	885053	909075	883977	890617	917644	888188	880394	881679	849315	855781	820625	858131	911787	916852	821487	912307
402.151	12.5645	497184	313217	434465	215701	107833	489942	527705	810108	533861	892416	188522	413297	572631	563449	494351	430306	319162	459411	1.25479e+06	503239	389867	259917	208718	222554	433042	510108	287336	288167	207362	475216	255549	139260	259725	561203	166065	394325	822415	147562	660047	348354	546274	103882	272852
403.108	13.405	17496.6	12994	22163.5	9471.45	11953.4	16672.4	13749.6	17905.1	15031.9	17455.9	7479.88	12813	9126.98	23189.6	17610.2	19190.5	14067.6	9699.19	11625.3	14031.5	12284.4	11004.2	15805.1	11218.5	10950.7	10220.8	11824.7	12172.4	11085.3	16554	17381.5	15403.4	22954.1	23051.7	11804.1	14315.3	10104.1	18798.2	13629.8	9047.67	8402.97	391631	292259
404.096	2.33338	1.6603e+06	1.22161e+06	816078	887505	891173	904450	1.15896e+06	1.08606e+06	1.36617e+06	837952	850437	1.18638e+06	610454	449188	879381	1.08291e+06	497469	504368	1048919	1.01955e+06	908635	1.15496e+06	424994	600243	679265	718395	915255	828720	669672	1.08874e+06	833367	799265	878710	516228	874750	256590	707367	1.12013e+06	778694	575470	1.25795e+06	2.19468e+06	1.39314e+06
406.081	12.713	1.72661e+06	2.49299e+06	1890735	2.60598e+06	1.51897e+06	3.0106e+06	1.8529e+06	1.77869e+06	2.88847e+06	2.65267e+06	1.1749e+06	1.75847e+06	1.70635e+06	2.57449e+06	1.43899e+06	1.63944e+06	2.09351e+06	2.59115e+06	1.97732e+06	3053921	2.54042e+06	1.89985e+06	3.40946e+06	1.99741e+06	1.98224e+06	1.34605e+06	2.09071e+06	2624403	2192586	2193964	1.97457e+06	2.50482e+06	1355134	2.72538e+06	2.47583e+06	2.66605e+06	1605905	2430171	1.20901e+06	2.2907e+06	1743017	529739	1.13742e+06
406.318	22.3925	366397	348825	372079	386494	398495	370329	389268	385307	378311	372931	410156	413165	383699	385206	377395	404538	382926	349994	363248	358300	361623	389104	390066	359389	408515	402184	392291	387169	384228	386689	406848	378429	386105	382045	365263	373917	365844	397677	344945	341543	386458	369075	389939
407.008	10.4776	348325	358018	317307	311932	329331	357981	321356	369415	329672	356977	323323	313077	334158	385345	324395	290601	322680	295639	300644	312063	299149	321838	338582	308290	347511	323725	305847	294892	306990	323766	290024	297125	326193	292047	262589	296622	295240	270881	328602	295716	256094	313993	356420
407.114	2.33369	483145	366737	200457	212628	171960	225002	340647	208601	320053	179747	141364	188317	93763.8	112759	205052	175296	113834	76400.2	215229	227008	201838	276510	135648	151148	195744	132177	167904	174275	180225	188162	168888	136400	252517	85393.7	147850	68390.8	137762	199701	152591	104991	325527	835698	541825
407.238	26.048	510641	742902	1.24725e+06	604770	538068	416709	836665	443885	615510	1.18088e+06	841744	757559	793715	1019334	757307	888427	671619	906172	794269	721650	745653	855188	1.01855e+06	548708	722429	725051	551334	576377	963435	680809	1.04634e+06	970697	574451	790199	1.06189e+06	1320649	936639	728672	946331	725973	1243018	372376	767743
408.186	8.29055	1.20909e+06	1.10081e+06	1.14261e+06	1.06954e+06	1.19112e+06	794984	991274	976203	1.03992e+06	1.26767e+06	1.27243e+06	1026812	990342	576594	1.21752e+06	1.05782e+06	872128	1195828	1.00755e+06	779414	1.08743e+06	1.06927e+06	691789	813150	844203	935146	688051	1.05539e+06	1.05086e+06	1.02187e+06	1.07209e+06	1.05304e+06	1.20302e+06	1.07153e+06	1.2075e+06	901711	994428	1.13995e+06	863007	1.12819e+06	1.20381e+06	1245741	1.15693e+06
408.278	22.2674	911337	927697	904441	994831	934788	977819	918979	916853	979845	1.00557e+06	950978	959938	1.03667e+06	967067	1.03486e+06	1.0211e+06	1.00204e+06	963205	1.00542e+06	1.02592e+06	979927	927575	1012157	987943	995054	1.01087e+06	998046	1.02537e+06	1.03617e+06	998271	1.01022e+06	965748	972939	954631	998323	998034	924142	1000166	973310	939790	991863	932726	1.03197e+06
409.064	10.855	40425.7	39014.1	25829.9	18413.3	27938.8	15406.1	21230.9	32552.3	31954.4	33004.2	31781.1	35923.3	38756.3	22814.5	21600.2	22451.6	18052.4	26646.8	20424.7	21732.3	28579.7	34270.6	13434.9	26320.3	25228.6	34188.2	28219.3	24705.2	22719.8	31174.1	27315.6	36600.4	32130.3	14153.1	24657.7	19143.8	23988.9	19654	24144	19345.6	23034.6	454960	339217
409.155	16.179	579112	590463	586053	629297	567155	590256	667506	571666	739489	896275	550993	630673	656445	524942	602005	649100	715883	650917	624451	653253	739722	622218	500945	645749	516509	529752	555357	567182	583668	524073	679375	752917	877908	714920	583041	664327	757978	746975	724567	669618	711007	704157	709407
410.073	12.0917	546927	359975	150339	397155	767085	523270	316504	574092	500237	737957	624137	595161	77777.9	324431	103720	114257	101255	354343	558435	377000	363119	478090	97995	298679	523860	110674	490873	74866.5	580707	706905	140791	628044	492546	509462	165247	336848	151069	352494	469828	527457	518057	238639	271712
410.251	23.0889	292201	284245	264480	277078	296325	294733	299867	275553	274402	304012	314730	300615	282063	290531	293895	284580	303330	312228	291998	312494	283288	303526	289786	298792	323042	332839	281988	300870	289411	247389	287719	270360	291687	257575	253182	254736	263547	275740	230449	261632	295772	288615	260629
411.152	11.5837	529686	754372	1.21301e+06	514872	1333610	358998	975744	1.02155e+06	798815	943396	1.10417e+06	982706	497749	470614	703235	627692	706496	752987	981996	721970	748425	665545	404913	508258	438000	688338	365711	609643	410073	628754	557360	945994	841477	817309	889045	590972	461259	703492	437266	453869	1.56536e+06	850308	1.29577e+06
413.033	1.87191	164175	172171	272367	220451	180376	186230	192501	190009	142580	151042	153844	171053	203498	115713	185968	104173	167199	204066	207483	141432	111237	166306	112038	189104	154483	118016	177400	108099	156114	178862	105279	136943	193799	108085	158935	131663	133288	152992	155763	107130	205902	247282	348509
413.257	23.1162	2.04642e+07	2.04807e+07	2.05724e+07	2.0833e+07	20637143	2.06638e+07	2.09303e+07	2.08179e+07	2.12283e+07	2.12482e+07	2.10073e+07	2.11548e+07	2.10172e+07	21178550	21321345	2.10332e+07	21299849	2.09443e+07	2.12991e+07	2.14519e+07	2.09577e+07	2.15235e+07	2.17547e+07	2.17395e+07	2.15812e+07	2.19286e+07	2.17212e+07	2.13142e+07	21348815	2.10818e+07	21454063	2.13499e+07	2.14871e+07	21641831	2.10484e+07	21166416	2.12171e+07	2.15799e+07	2.14026e+07	2.12341e+07	21245229	2.04428e+07	2.06711e+07
413.365	22.0051	347405	325738	333968	309119	335557	327601	320042	338419	326254	341020	335987	335937	324295	332348	334084	349876	314663	340012	314539	329519	307293	314242	346094	345299	330915	350333	347460	323857	333006	318686	324467	298794	343382	327432	343848	308334	312646	295845	317043	333672	291146	320392	318866
414.064	12.7053	321472	481589	329077	498485	279113	592530	331709	378313	619905	494855	186926	320820	292889	467289	242738	281537	342422	510881	336062	514368	487551	288590	558115	342001	320504	239234	394299	485770	427485	391138	387896	474072	177014	482702	455965	415433	238962	409871	163283	400891	261988	85502	204253
414.259	23.1155	5.42606e+06	5.49183e+06	5442585	5.61762e+06	5.62727e+06	5.4302e+06	5.52547e+06	5.61895e+06	5.7042e+06	5.70495e+06	5.55744e+06	5.66451e+06	5.58893e+06	5.72167e+06	5.70738e+06	5.62344e+06	5.62078e+06	5.64297e+06	5.68193e+06	5.75044e+06	5.65412e+06	5.69726e+06	5.85269e+06	5.92677e+06	5.86714e+06	6.0152e+06	5.80462e+06	5.72002e+06	5713537	5.64479e+06	5726150	5667733	5.70374e+06	5.7879e+06	5.67724e+06	5.65541e+06	5.63737e+06	5.80453e+06	5.73273e+06	5.67457e+06	5698387	5.50487e+06	5.60753e+06
415.267	23.0933	1.20404e+06	1.11074e+06	1170483	1.2428e+06	1.22723e+06	1.18066e+06	1.19219e+06	1.2331e+06	1.23804e+06	1.19792e+06	1.34452e+06	1.25045e+06	1.22268e+06	1.2736e+06	1.3247e+06	1.29122e+06	1.30808e+06	1.18784e+06	1.3126e+06	1.35978e+06	1.20659e+06	1239611	1.27081e+06	1.29704e+06	1.28918e+06	1.27522e+06	1.33468e+06	1.33166e+06	1.28174e+06	1.25871e+06	1.39094e+06	1313262	1.25825e+06	1353560	1.22502e+06	1.2494e+06	1.31404e+06	1.26731e+06	1.28877e+06	1.25818e+06	1.24541e+06	1.22185e+06	1253028
416.133	2.34471	206680	172389	155000	132015	153416	139479	211338	173955	179052	114952	162713	176633	108329	92519.6	157348	161510	94886.2	101077	185939	156725	147804	227990	72320.2	112698	117429	100886	172962	155041	135077	179211	122564	122437	171193	117928	165062	68065.1	129311	184146	136231	116912	202255	261718	219141
416.27	21.6836	538530	560408	529992	547534	518306	516598	504678	592936	550325	523469	528964	586586	526170	571233	564748	560576	632141	616701	603275	590411	591471	576243	587381	590526	581210	600156	628149	646972	605469	621075	543500	623707	591756	584745	530044	570871	531257	627153	559179	582805	608806	581290	549380
417.06	10.1572	20815.4	13004	14561.7	8712.87	7194.32	13777.6	14495.8	18144.2	15508.5	16596.1	11778.6	18153.5	25419.1	3339.4	8894.37	9791.79	10145.4	14802.4	7700.72	21991.9	12469.7	16055.6	8659.74	8031.32	9346.83	10969.8	14704.8	9185.88	7461.12	9305.03	7479.93	11973.4	13867.5	10329.2	11241.4	3589.72	8203.56	7317.64	11318.5	13031.6	14579.9	251056	350853
417.163	12.869	40531.4	71201.7	70973.6	182694	42665.3	82662.8	58363.6	83638.3	37431.4	43209.1	32598	90073.3	67708.1	184058	78569.8	87344.2	97133.1	71055.4	307728	68747.5	118480	55051	178179	129228	62957	48873.2	73147.7	54786.7	99412.4	258880	42850.8	95244.2	54246.3	163059	107899	251666	54584.8	35790	117286	318360	131131	343077	393576
417.334	18.0946	3.71089e+06	3814407	3.64938e+06	3894362	3.6688e+06	3.77895e+06	3.75721e+06	3.70426e+06	3810427	3.86476e+06	3.6125e+06	3.82775e+06	3.71088e+06	4.04997e+06	3.89765e+06	3.8054e+06	3.72782e+06	3.75514e+06	3.83445e+06	3.81935e+06	3.64727e+06	3806850	3846616	3.86413e+06	3906465	3.91395e+06	3.89481e+06	3.75272e+06	3.73393e+06	3.70687e+06	3.73986e+06	3.61346e+06	3605396	3.96025e+06	3.71634e+06	3.77946e+06	3.73461e+06	3.77935e+06	3.73014e+06	3.59849e+06	3.82343e+06	3.72852e+06	3.77873e+06
418.152	1.87026	229201	267654	278030	288309	240956	301026	201113	391594	297883	364853	164846	276918	360835	209612	272341	194738	315659	359602	442532	343829	229159	286138	286553	198911	271732	300608	278735	177037	355738	544340	208329	335885	453479	394572	263681	316533	312431	272762	280714	406647	236089	152966	279868
418.343	18.0943	977356	956080	928027	994260	1.01342e+06	989895	949679	985425	950513	1.01897e+06	960299	1.0165e+06	982747	1.00651e+06	975632	950072	913787	1023274	950064	980737	933820	989878	1.04156e+06	978126	1025139	1008687	1011928	961724	978541	977226	945510	999169	916574	1.00586e+06	955330	961790	951347	1.01445e+06	952548	961699	995347	984004	980686
419.265	20.7923	1.36633e+06	1.32354e+06	1.32274e+06	1.32432e+06	1.33921e+06	1325452	1.34407e+06	1.31882e+06	1.36757e+06	1.42013e+06	1.38355e+06	1441883	1.37125e+06	1.38011e+06	1.39896e+06	1.35483e+06	1.38446e+06	1.36144e+06	1.39184e+06	1.44501e+06	1.33146e+06	1.37181e+06	1.38153e+06	1.33759e+06	1.41318e+06	1427254	1423072	1.36355e+06	1.38465e+06	1.33498e+06	1.3823e+06	1.43236e+06	1.34271e+06	1.34018e+06	1.36561e+06	1.34848e+06	1.33636e+06	1.3945e+06	1.34472e+06	1.37505e+06	1376228	1.34967e+06	1.3354e+06
423.053	12.0207	421481	266295	64652.2	316049	477451	736754	108909	354189	390786	393446	475713	561734	41890.5	294564	26687.9	28168.7	42915.5	164600	381975	261459	261604	279897	46165.1	197794	361236	33431.9	529983	23455.6	391288	449464	41818.8	419989	192183	437864	93262.3	362852	46588.4	318826	298174	606169	160503	54598.2	101941
423.278	21.9324	870372	844495	877509	849065	828325	834210	837075	878989	919960	940311	881392	901785	929676	977848	865193	945668	1.00669e+06	898990	970954	946958	960176	973348	939136	1.01263e+06	942298	954199	955131	959117	945232	918501	952700	982636	973767	914657	903327	931569	871325	918736	896820	906565	941494	815927	907163
425.135	11.7438	81658.6	715518	303515	954330	761437	542843	453020	647897	290386	344574	282647	578878	769744	984235	261285	825046	300876	667183	952325	235368	1007929	499371	702858	762074	817851	256752	778211	336712	155829	1140941	578583	542787	216221	546766	985979	1664351	305167	733199	277885	1392960	667673	566974	1271669
425.211	20.0111	1.32981e+06	1318159	1.28145e+06	1.37868e+06	1.40024e+06	1.35922e+06	1.34689e+06	1366276	1.37286e+06	1.41971e+06	1.31065e+06	1.41469e+06	1.39827e+06	1.43824e+06	1.42341e+06	1.34655e+06	1.38327e+06	1.36016e+06	1.34207e+06	1.36137e+06	1.27616e+06	1.4166e+06	1419110	1385832	1.37505e+06	1.44011e+06	1.37186e+06	1.32655e+06	1337107	1.35217e+06	1.37091e+06	1.29334e+06	1.32635e+06	1.33233e+06	1327860	1.29288e+06	1.25979e+06	1.33656e+06	1.31895e+06	1.39128e+06	1.32226e+06	1.32273e+06	1.33243e+06
426.138	11.7467	21388.4	94233.5	37898.4	136864	117654	60226	51505.4	80177.3	36628.2	45367.5	25553.5	80118.4	107239	140058	27246.6	131254	37949	107087	136636	25693	172822	58185.5	94111.5	111812	121036	42178.4	85541.9	33176.7	27573.4	155078	58890.5	72726.3	40092.2	75011.3	151862	283724	41744.4	85233.5	30618.7	213986	90302.5	68395.9	206466
426.211	20.0034	239211	229845	227671	247189	244801	227307	259227	246126	251993	247929	230708	272449	223151	269148	253225	264548	241992	246781	242982	237547	225691	243156	251218	253208	238144	228223	254642	235829	218635	208783	228238	229850	236253	255231	214564	211876	231190	268488	236497	255553	230528	263830	240305
427.322	22.4613	595577	553469	552584	571703	550076	543530	560118	601399	545045	593619	577124	576966	574789	558721	543293	588790	571092	561619	571927	619126	538264	577561	599505	582206	591988	547769	613941	559710	607469	548209	599617	558628	569619	599405	578435	595463	547168	560343	562381	586502	554213	521951	601677
429.241	23.1335	1.60359e+06	1.53275e+06	1.59245e+06	1609408	1.54852e+06	1.58353e+06	1.61476e+06	1.58584e+06	1.66401e+06	1.59993e+06	1572687	1.60962e+06	1663608	1565575	1591668	1.53338e+06	1.56319e+06	1478709	1.61019e+06	1626458	1.5473e+06	1550078	1.59656e+06	1.61196e+06	1.61935e+06	1618795	1645896	1.59459e+06	1.59215e+06	1513855	1516810	1499976	1.50016e+06	1.52548e+06	1.47327e+06	1.45735e+06	1.44802e+06	1.54904e+06	1.52786e+06	1.52845e+06	1.468e+06	1.60946e+06	1663608
430.284	22.207	903527	967476	924376	952377	861477	963016	927616	999206	986579	955518	955087	1.0201e+06	1.01922e+06	927076	1.01514e+06	978331	985679	1.00938e+06	1.01133e+06	1034262	933300	999928	1.03367e+06	1.01855e+06	1010469	1.03115e+06	1.02932e+06	1.05899e+06	949303	985978	1.03113e+06	1.01934e+06	1.0075e+06	933109	1.00905e+06	987629	966735	1.02578e+06	1.04586e+06	1.03307e+06	987666	909490	936632
431.126	14.9135	164545	199498	185570	167433	171340	189537	180366	189970	159765	214951	189251	187666	192207	218063	199129	212233	204077	190212	214998	211433	180417	205497	216963	232130	200278	210737	207860	224693	187813	205792	200736	180302	187854	174407	200446	209820	186117	179834	215803	175571	230042	179040	174738
431.278	23.119	686050	655349	678769	618397	677296	702884	623128	732726	664238	637713	607444	616796	665193	665120	587485	673082	630944	626205	624145	631170	703632	632702	640169	631077	616668	590667	616075	679670	690755	697392	637737	664925	627898	647152	736503	615512	683103	647465	613315	707495	652982	633316	571430
433.117	12.7557	292989	380711	501275	305022	261539	276698	585363	495827	517500	517178	187958	127830	358362	654091	423025	456549	250638	740125	631952	994253	649759	392634	766811	306514	523628	500657	486645	465780	474298	650225	518091	662697	1.11977e+06	353510	348170	509402	892357	439236	987791	353367	721948	366810	207988
433.31	18.0878	253431	223778	256648	233731	236176	235664	229187	247207	245277	229321	199439	263521	231625	217908	225368	237773	239569	239122	223163	263099	230104	225116	253526	224014	248780	250237	248528	221761	244428	246024	248650	245328	239373	198517	220847	242333	207927	206916	217317	221237	212382	231006	270195
434.136	10.4587	792028	999895	858448	876614	911819	992694	981487	963001	918367	925296	903347	843752	1.06317e+06	1.01941e+06	941484	905281	926271	965173	931678	984296	1.05807e+06	904821	1.05217e+06	974418	1.06554e+06	869089	1020842	971891	957589	898119	883176	957167	1.04672e+06	981185	1.0411e+06	1.04021e+06	957986	1.00304e+06	1.06824e+06	1031217	1020444	672486	805133
437.296	22.7599	844107	859664	785161	802355	781922	804524	821895	844082	884039	888536	852490	874006	839490	897976	862959	801588	802771	816542	826361	921085	824739	941127	814597	924750	931658	848803	861340	859605	847325	813300	858310	913604	828955	827021	859989	848714	801929	801193	801258	811913	826491	765203	821405
438.284	21.6585	463975	431873	442483	454170	414669	445884	416496	459510	431509	469848	456426	461997	452983	484054	440612	489510	373411	466717	503284	472459	455692	482683	462759	492074	519520	509820	503291	497100	463554	476892	470514	502947	441212	483686	496654	481523	469694	492627	480758	481231	473008	439749	437874
438.633	14.8967	227353	217164	217052	221712	222260	225831	203273	219001	215029	222607	205528	245923	210527	211691	226572	226515	234030	208479	237226	220825	206573	273056	243697	233320	269188	266773	242898	189873	194100	197438	228498	223551	216724	220313	206439	217297	227975	250794	214033	242179	236142	220966	211296
439.148	11.1912	1.35907e+06	1336282	1.7688e+06	1663064	4.24205e+06	1.32264e+06	1.463e+06	1.15902e+06	1.54555e+06	1.20775e+06	2.10068e+06	1.5032e+06	1.17335e+06	999211	1.04408e+06	1.48617e+06	994352	1.34909e+06	1.16929e+06	1.1196e+06	1.35794e+06	2.37059e+06	1.39299e+06	679747	1.75693e+06	1.63848e+06	1.64208e+06	1.02273e+06	1.76367e+06	1.1951e+06	1.16582e+06	2.10502e+06	1.66494e+06	1.22917e+06	2.50447e+06	1.13723e+06	1.82951e+06	1.07042e+06	924606	1012443	866196	2.31028e+06	851180
439.149	12.4813	165643	256630	1129402	999386	948433	851719	977111	553253	111163	597661	671159	1.40622e+06	720340	69464.4	303186	568975	190705	474047	915222	103221	61909.8	901626	352552	883663	407975	519765	67089.6	256245	418312	629296	34625	457040	456519	693026	603869	167528	84013.2	281706	133985	531252	1.56453e+06	875657	2.03191e+06
440.155	12.4805	14687.8	28425.7	208725	151503	167991	114793	162040	76246	17456.7	88659.7	87797.1	240443	134777	9610.71	38299.7	94378.9	14674.6	66637.9	131631	14626	12150.6	166754	43686.9	137123	58141.7	73488.1	8239.59	28172	56549.8	90959.3	9944.48	61206.1	49173	90767.4	71037.1	20120.7	11971.5	36068.6	29016	63211.1	275895	132747	352660
440.176	14.9069	400450	379788	387664	391751	390933	401259	384238	368754	405389	405291	413718	407259	418357	393799	401793	433104	425899	416319	406588	406304	402064	373410	418840	376889	404278	413672	399632	421055	414053	391391	395765	437099	410632	383203	415552	357559	412086	407132	423709	438149	373964	390260	359231
441.163	11.4027	3211185	4309309	3.61033e+06	3.04387e+06	1.53241e+06	2.76011e+06	3.61682e+06	2.97642e+06	3424998	4.00337e+06	1.64207e+06	1.34042e+06	2.92481e+06	1.78189e+06	2637153	3.43789e+06	2.09958e+06	2.69804e+06	3.48186e+06	3.16951e+06	2.23418e+06	1.62467e+06	1.61625e+06	2.41003e+06	1.15445e+06	3.54415e+06	3.16196e+06	2.11782e+06	2491883	3743300	2.62285e+06	1.7233e+06	1751657	3.3132e+06	1.3261e+06	2801225	1.51652e+06	3.37158e+06	2.16705e+06	3.19815e+06	2306138	2.62751e+06	1.99031e+06
441.353	22.9355	267697	272529	267392	255475	231742	284554	271822	242460	274400	279495	255950	258439	268452	300741	291016	287930	269772	245855	282347	225699	234505	254661	271323	274152	279178	292470	279450	278096	280778	260512	234394	280138	236985	258408	281974	270773	248844	255381	268316	261231	276130	255690	240586
442.17	11.3991	641909	908989	718751	571430	241151	553083	716263	572702	678991	799697	272633	209319	588270	317353	504771	670800	397129	524641	662240	635981	432872	284305	278454	443462	178095	668137	654832	398439	432531	744685	497699	283414	320842	652637	221574	543872	249161	674976	383536	608335	434690	523019	373686
443.094	12.1397	4194815	3.64237e+06	3.92476e+06	3.12327e+06	5.32779e+06	2.1918e+06	5.16429e+06	3.90801e+06	4.18798e+06	5763808	3.71488e+06	3.40507e+06	4.12002e+06	2.59597e+06	5.25499e+06	4.66446e+06	3.79291e+06	4613463	3.75766e+06	2915973	3.07323e+06	5389649	3.1171e+06	2.88998e+06	3.56067e+06	5.36536e+06	3.01789e+06	3591712	4.33138e+06	4490433	4.18653e+06	4.52729e+06	5.76064e+06	3112208	2.95521e+06	2.18237e+06	2.88605e+06	2.46955e+06	3.74905e+06	2.86591e+06	6421729	8.85922e+06	5.25677e+06
443.325	21.6168	719201	667924	721789	690846	707720	717160	686866	668541	669841	722451	686424	694151	706467	682647	687763	707233	691120	734105	742083	681085	679083	711829	709595	688920	740321	759414	743560	702062	701791	687911	708471	681160	690800	715930	695911	716189	652669	708439	665778	675394	716200	700764	724851
444.095	12.1369	941477	814501	956134	735519	1.25686e+06	502935	1.19226e+06	907866	1.00219e+06	1.35949e+06	829731	774913	964550	616359	1.25124e+06	1.17331e+06	875365	1.10958e+06	838876	665768	700766	1286226	723794	645940	876461	1276696	701915	853034	983073	1085024	1.02486e+06	1113119	1.39532e+06	732154	692340	448441	717186	574861	900328	622103	1.47222e+06	2.17551e+06	1.28081e+06
445.005	8.26923	254230	175498	174337	179441	216234	92511.2	120530	145503	129506	233921	224685	168471	131536	66972.6	159941	157594	92759.7	146391	161254	95612.6	107032	155907	87788.8	99930.4	79558.1	125775	87665.2	118158	118861	127180	130078	115667	117046	113050	137668	104511	122237	150145	81913	102192	115658	366487	255679
445.292	21.902	793258	810700	812710	794308	793761	762810	794386	778802	791790	846292	804605	827094	844534	870214	828999	838449	915027	838544	912862	888613	866737	863142	839884	883141	911514	906966	874444	885201	875410	868304	818293	870882	870136	792994	809738	823817	822842	891300	826649	819582	837629	769663	804749
446.162	1.93436	460861	624618	1002874	584092	532747	655110	510735	512311	789660	522246	667920	506866	882448	500111	487539	485205	915400	711126	881179	823804	521177	847455	447149	523480	941209	515894	636758	443710	727659	817027	521679	880151	962219	707039	920575	951307	531737	597184	985394	579743	1.06518e+06	483102	932354
447.047	10.1783	427226	430133	1.03982e+06	975747	1.12309e+06	223578	357096	300635	304302	1.00402e+06	865400	818689	477296	165149	723008	374141	297695	877278	1.01455e+06	347300	198802	948991	154925	234733	247757	334036	134758	204470	1.00354e+06	517577	455750	474601	385705	484807	384467	327401	284070	849111	224635	382855	370661	653279	677700
447.679	14.8822	415515	383632	396457	387627	405372	433056	416039	425289	411820	412670	385990	394343	406875	401813	456869	390981	450218	403671	429773	396291	503306	396017	399816	411119	402457	392536	431657	429638	407238	414475	418378	429474	397833	395848	403865	370948	416760	394554	424953	443777	420630	399669	392062
449.099	10.3454	42453.5	32310.5	36768.5	30867	36292.6	13651.6	34196	18990.8	17073.8	34891.1	77165	44905.6	19685.8	22311.5	27589.7	26263.7	11945	28059.3	25575.8	25900.9	14285.4	19411.9	23882.1	21012.2	22185.8	23118.3	17568.2	17144.9	33834.3	30201.9	20625.7	30337.6	18559.3	24397.5	28136.5	24243.6	17722.2	39095	14414.7	21731.1	16824.8	9.1394e+06	4.40818e+06
449.101	13.1919	924804	1.37056e+06	1950608	1.35329e+06	1.49573e+06	1.21758e+06	1.69207e+06	1.26949e+06	1.59793e+06	1.56564e+06	1.32647e+06	1.53696e+06	1.56933e+06	923179	1.38172e+06	1010228	1545736	1513808	2292966	1.72484e+06	1117055	1257713	899576	1.034e+06	1.17945e+06	1.23759e+06	1.44335e+06	962303	1.33713e+06	1376599	761504	939308	2.35283e+06	1892642	1.61641e+06	1.16413e+06	611263	1.44629e+06	839274	1264617	1.1161e+06	976636	1.00754e+06
449.158	14.8937	961034	936338	947466	955905	949790	976653	892511	929753	937606	974992	942129	1.00161e+06	964332	956593	955458	987593	1019064	1.02874e+06	1.00474e+06	995268	1000058	1.00956e+06	985188	1074655	1004519	1.00156e+06	977810	909266	982006	965880	901477	959807	885897	938825	921764	955159	895125	942807	979626	983748	940904	900011	894808
450.105	10.3521	4540.1	7121.09	6854.41	10780.5	10497.9	7182.28	14764.9	6132.58	10028.7	5466.2	9455.41	11534.3	11371.5	6020.14	10818.5	10236.1	6489.54	6603.63	9607.99	9624.5	3553.83	6624.89	5714.52	10213.2	11755.4	3857.71	11495.1	9105.58	9145.44	17227.7	6546.57	8129.16	6416.94	7475.33	7080.7	8133.81	11944.1	7133.24	2711.05	11470.8	7474.21	2056909	1009330
450.162	14.8909	197372	218846	191023	240871	228374	216838	188179	212970	200570	192506	216677	220544	250907	214643	198263	227548	202473	234052	197779	198190	209003	234821	214858	235370	203465	225637	240986	198115	221447	226597	220225	196092	189241	195234	199405	204138	200118	232267	213155	240982	222350	190542	193596
452.238	14.9144	1.6525e+06	1569224	1.59856e+06	1.55135e+06	1.65704e+06	1.61218e+06	1.63526e+06	1.63503e+06	1652197	1.68181e+06	1.58567e+06	1.58007e+06	1.64777e+06	1.64795e+06	1.63459e+06	1.6652e+06	1.75393e+06	1.67996e+06	1.59056e+06	1.65041e+06	1.73123e+06	1.69747e+06	1.6144e+06	1.68271e+06	1.69687e+06	1.64638e+06	1.74273e+06	1723828	1.69681e+06	1.70629e+06	1.53789e+06	1.66268e+06	1.62618e+06	1574107	1.74178e+06	1.60716e+06	1.51131e+06	1686493	1670273	1.72066e+06	1.58934e+06	1.53436e+06	1.54514e+06
452.299	22.1561	820268	852729	818783	783141	786296	789837	831775	856640	870802	910007	773228	850747	900901	852641	856515	896383	889567	887923	847886	898699	898458	900106	873268	890763	860068	888979	870769	830446	905644	882286	814075	922064	818353	810637	899369	839314	834125	851561	884045	795751	838820	883859	877916
452.478	24.5445	2.94226e+06	3.0287e+06	2.94721e+06	3012082	2.91009e+06	2.85883e+06	3.06843e+06	2.96396e+06	3007810	3.07081e+06	2981700	3009729	2.9071e+06	2903652	3.06329e+06	2.94117e+06	2.94905e+06	2.90147e+06	2.87053e+06	2.86424e+06	2.79417e+06	3034205	3.0131e+06	2.85253e+06	2.91968e+06	2.9959e+06	2.87547e+06	2.83173e+06	2.83632e+06	2789620	2.92558e+06	2.73111e+06	2.78391e+06	2.91445e+06	2.74097e+06	2.80551e+06	2.76876e+06	2.92427e+06	2766235	2.75305e+06	2.79642e+06	3.01079e+06	3.05777e+06
453.239	14.9099	349776	369942	376100	342725	398034	347262	367038	351875	370923	354074	359703	342392	369070	368660	356867	375809	336924	353974	357390	334627	378888	384327	353159	341863	400444	360410	379272	366063	387486	366692	304604	361443	343549	330432	395628	323763	340905	360629	380080	371943	353411	314157	353759
453.477	24.5523	892951	891924	841552	927530	862877	880246	991919	952757	860636	956101	930246	939234	909782	936482	932590	901841	924956	875883	920983	902469	851310	915632	944577	872562	938503	942141	926314	862339	835931	913855	900161	861632	850381	922473	828173	871249	806226	864564	828344	821964	873514	965009	952119
455.123	12.4765	16263.4	25434.9	81668.9	78595.1	67036.7	66221.3	57609	39900.3	18208.1	35627.4	24229.4	95278.6	44697.8	18977.9	32997.8	46523.5	16277.5	31407.2	66749.3	23943.5	26001.4	49857.2	40100	58015	27685.8	44115.9	16323.2	20691.4	27668.9	41466.9	13323.8	43822.6	36000.2	46467.5	30737.9	31711.1	28070.3	24499.3	27799.2	38853.3	101291	71229.1	147675
457.187	12.1807	342582	348630	615408	301405	434601	67915.8	673771	218351	410254	379912	257725	91900.6	526098	216887	585426	518530	438722	471529	92979.7	208337	401387	513542	359989	392295	367485	618094	172165	502070	293219	250729	486820	259615	503752	175235	389234	88993.1	389219	289210	349908	288848	850051	339303	340267
457.339	21.9524	1.26005e+06	1.21315e+06	1.31239e+06	1.26059e+06	1.24488e+06	1.28237e+06	1.23854e+06	1.28921e+06	1.32743e+06	1.32355e+06	1283440	1276369	1.31144e+06	1.25973e+06	1.31037e+06	1.36872e+06	1.2893e+06	1.33369e+06	1.28242e+06	1300742	1.2581e+06	1.3023e+06	1.28746e+06	1360129	1.37663e+06	1.34133e+06	1317809	1.30306e+06	1.28797e+06	1.29468e+06	1.31816e+06	1270828	1.29425e+06	1.35429e+06	1329064	1304908	1.29228e+06	1.24748e+06	1.29535e+06	1322597	1331542	1251792	1.24472e+06
458.341	21.9393	314297	272478	267733	274401	307916	318310	307992	312237	280588	275054	275397	305305	277886	276547	314300	311283	251198	292155	315115	328707	255634	267877	312348	294024	358235	270520	293771	242380	316478	280074	283110	295982	280115	295972	329944	271472	240319	270577	300922	293306	305149	295963	317289
459.088	11.3003	9.08905e+06	7.70854e+06	1.1547e+07	7.80812e+06	9.53823e+06	6.02704e+06	1.04119e+07	9.04333e+06	9088875	1.21437e+07	10982370	1.08249e+07	8.01114e+06	5.06032e+06	9.69631e+06	8.99242e+06	7.44258e+06	9125293	8539648	8.00419e+06	7.9023e+06	8.6419e+06	6.58727e+06	6.20579e+06	7.42569e+06	7.37649e+06	5.96456e+06	6.19026e+06	1.01717e+07	8.27198e+06	7.22413e+06	9137498	1.15924e+07	9218851	7735752	6.15429e+06	6.90435e+06	6.97934e+06	8.76876e+06	7.65409e+06	1.08201e+07	9.89022e+06	10779579
460.087	11.3005	2207651	1835314	2.8455e+06	1.89708e+06	2.33831e+06	1.43627e+06	2571842	2.23196e+06	2.21378e+06	3.00274e+06	2.7072e+06	2.69287e+06	1907690	1.14997e+06	2.38659e+06	2.22979e+06	1.72941e+06	2.16792e+06	2.02734e+06	1920864	1.93227e+06	2112641	1.55619e+06	1.46955e+06	1.76497e+06	1.78016e+06	1.4183e+06	1.50122e+06	2453983	2.0774e+06	1.6975e+06	2.19221e+06	2860644	2.24921e+06	1.82698e+06	1.4186e+06	1684494	1.69229e+06	2.14318e+06	1.84065e+06	2.67853e+06	2.36471e+06	2.58206e+06
460.296	21.6351	309617	317647	311744	311424	313628	299194	302100	342821	328658	356984	339414	351946	363432	376019	342878	336809	364937	366291	327283	386200	317195	362072	358805	329276	366170	405686	341993	329918	364536	352216	325315	342993	295042	361233	356397	341619	287630	332901	336691	320843	341300	322775	306092
461.09	11.288	398048	334178	515147	346865	428505	240674	475153	417367	417231	599535	513357	506099	362185	166419	435723	465653	323475	407713	356581	364178	349071	380887	280350	279615	299522	299505	231232	273504	456079	400109	329399	412357	542077	390912	340748	261528	276829	306626	397713	335669	524951	442059	532242
462.066	12.1337	233095	180817	246505	134242	333177	51471	430084	214429	310183	427651	158749	128968	364294	132867	544549	457596	305256	388193	184367	116581	148081	476225	215849	167501	206341	568552	127114	247053	290006	251640	342466	281315	397316	119197	150832	70804.3	148035	112132	197846	95496.9	552519	1028468	556099
462.085	10.4402	504416	357423	311754	273390	267990	308091	274248	303111	462784	243321	324514	316105	259134	233500	359572	430922	379119	276433	234524	308257	365269	408177	262842	300661	249338	424883	287649	363583	304090	405555	457963	375521	124052	289197	333817	260721	299055	302330	301399	367635	311442	178174	202138
463.162	11.1589	152768	168217	294170	166689	157877	86019.2	225828	435642	236268	284425	288639	409952	472610	138373	96759.6	197496	155627	483572	711068	197650	231449	273560	123826	137715	121955	245541	124343	91196.7	85489	472196	173509	602645	818618	159938	193696	225059	515652	190889	248979	213276	472130	37651.5	36637.7
463.292	20.8061	1.31129e+06	1.32936e+06	1.30936e+06	1.29014e+06	1.30822e+06	1.32239e+06	1314841	1.34875e+06	1.33868e+06	1345193	1.33953e+06	1.38943e+06	1321615	1.43629e+06	1.33767e+06	1.33807e+06	1.33002e+06	1346938	1.34697e+06	1.34349e+06	1343541	1.33477e+06	1379049	1415833	1.33183e+06	1.36633e+06	1.41651e+06	1.39823e+06	1.38347e+06	1.29302e+06	1.37855e+06	1.36575e+06	1334770	1.33599e+06	1.29688e+06	1.30175e+06	1.3086e+06	1366720	1.34387e+06	1.33689e+06	1.3514e+06	1.31463e+06	1327651
464.297	20.8018	270902	271791	300811	280243	271261	298419	259689	267377	244668	292400	274049	312175	313149	273589	311038	293028	269026	298672	297926	277989	288099	308384	316120	320205	293034	308355	274877	283758	292066	310478	258645	298594	315483	316535	265049	272736	262349	298323	310153	304742	279231	270868	275096
465.074	12.1354	912406	597983	964282	625130	1.1131e+06	283455	1.19239e+06	843611	804872	1.14822e+06	806620	739198	1.11288e+06	469997	1.35697e+06	1202593	1.07056e+06	1123680	835862	518081	555127	1.28604e+06	630874	822374	900469	1407351	552923	947576	1.04039e+06	921737	1165862	1026040	1.34601e+06	512986	716579	365052	769091	449515	904844	515219	1.55111e+06	1.92566e+06	1.07945e+06
465.097	12.8849	732960	1.14555e+06	745842	836793	690154	1.10843e+06	901297	1.09572e+06	1.49388e+06	1.28175e+06	807820	901245	1.60162e+06	1.32077e+06	1.24828e+06	1.55234e+06	1.06926e+06	1.43814e+06	749829	1.24782e+06	1.08479e+06	1.70881e+06	1681738	701727	816819	1.59652e+06	1034537	1.20287e+06	1.12931e+06	1122861	1.08442e+06	1.69383e+06	1217103	1.14132e+06	1.18568e+06	1.41768e+06	563033	1.01902e+06	619102	1.00024e+06	844681	1.75585e+06	1.5725e+06
465.097	10.0231	47451.8	40954.7	107427	97636.4	99475.5	10594.4	33295.9	32108.1	26283.8	103453	115268	73253.7	32831.4	8873.68	48709.8	43038.1	29619.4	64371.1	124908	33173.1	16717.4	77211	22345.3	20646.7	18790.2	16063.2	13784.9	16177.7	112310	34089.5	36424.5	42064.9	30439.6	46452	28734.2	22839.9	24427.2	65752.2	18722.8	30842.2	18282.5	2566700	3.62082e+06
466.096	12.1037	105791	94248.5	128536	79151.6	367472	446818	211489	100990	122307	179030	188618	86570.5	152646	69025.3	283634	154718	150074	155264	87480.2	83566.5	94233.1	181002	125869	102658	94612.3	173289	74365.2	130323	228569	226685	147198	146117	203648	69765.5	80536.3	55189.9	98736.3	74574.7	104922	327340	280863	315375	162077
466.099	10.0231	12428.8	9028.11	15489.1	16598.8	23004.1	9601.99	14363.5	10651.6	12302.3	20617.3	21524.5	16035.4	17095.9	11766.5	11409.8	10058.8	8424.73	17341.3	22051.2	9154.78	6404.79	11070.9	11974.6	8838.79	10194.3	10832.8	9200.55	11970.4	17810.2	10472.5	17103.2	10465.9	12906.3	6235.33	8412.98	9713.9	10352.4	11041.2	13143	10646.1	8998.09	547555	781528
467.304	21.8711	590220	562476	591410	581539	591537	628816	514556	620503	592307	644602	595788	572657	657011	640006	655906	610824	603911	617561	622317	676695	579787	592583	603024	654414	640499	648681	604790	627785	627118	649633	610005	686568	595024	565072	612812	642239	625173	634233	648805	601942	602399	587974	623390
469.125	11.9043	1.71419e+06	3.07715e+06	2.50688e+06	3.20739e+06	4.89105e+06	3.03518e+06	3.15332e+06	1.17483e+06	1.71211e+06	2.23552e+06	4.43688e+06	5209669	2.3881e+06	1.42566e+06	3.76942e+06	1.5507e+06	2.78207e+06	2.149e+06	2.02355e+06	2.2421e+06	1.35657e+06	1824799	2.66949e+06	1.50842e+06	3.66145e+06	1.76131e+06	3.2335e+06	1652510	2.30782e+06	2.10198e+06	2.39773e+06	2895508	3545305	2.71786e+06	2.08866e+06	3.10676e+06	2.19492e+06	879688	2.88838e+06	2.61289e+06	3.56472e+06	2.64186e+06	2.78037e+06
470.126	11.9076	337783	624238	524984	639584	966663	581636	630178	166192	332549	445316	880705	1.07305e+06	445500	267150	781085	303629	556371	436161	394210	445402	258407	347702	517889	277986	740665	318965	626428	290180	436761	381174	447551	562968	726472	520566	423381	649098	426856	134003	575554	494704	713516	534980	549732
471.084	13.3271	465852	820268	1727516	518102	683035	395828	1068905	1.01721e+06	868638	920134	1.49219e+06	964795	1872273	328517	1.39037e+06	1112631	1096020	842659	1189471	532976	386162	1.49872e+06	125668	516575	522394	1.50108e+06	787766	421063	763164	470052	417380	618336	1.6851e+06	704343	901872	336016	59632.7	571086	224158	585546	639074	2.25073e+06	1.91567e+06
471.21	15.244	374918	2.19702e+06	1.35669e+06	3.86866e+06	803138	1.6794e+06	1.68323e+06	2.04402e+06	1.26471e+06	3.33029e+06	2308389	5968967	2.92089e+06	1.71546e+06	984078	2.19879e+06	959816	1.78876e+06	1.58145e+06	1222730	1.65111e+06	820245	1133318	953835	677268	1.55345e+06	549724	1.26189e+06	821182	1.31051e+06	2.03907e+06	949227	1.37831e+06	2.75111e+06	1.6784e+06	1.48045e+06	2.06441e+06	2.24641e+06	3.9946e+06	1.91233e+06	1.97793e+06	1362343	347844
471.353	22.3591	792578	762358	746054	716327	763797	745528	794849	804122	817187	788058	725948	745969	777608	741986	794610	754300	747493	792977	747206	791027	752885	780981	822193	795298	847360	830041	809951	776895	798291	776925	746594	778508	815199	791353	792185	747159	783120	795930	720408	749015	802641	712063	766343
472.135	8.27086	923874	752333	759209	792956	965708	390037	488773	638031	574898	1048091	987476	696499	546390	130822	855203	728188	454886	808748	682007	374257	565485	756124	295708	391498	363987	593566	286725	638873	697980	668142	695652	671844	680673	563176	817123	449021	598096	773996	427551	659096	714723	1.43725e+06	962246
473.102	11.6563	239692	234544	1.74219e+06	266233	893127	252976	1493165	289715	284021	195835	915270	725711	324856	591739	311729	445972	255367	250369	325652	252682	656183	638479	159307	225349	614818	732211	308510	188055	557839	478664	213132	189353	343310	662215	618369	290359	233237	541250	566785	243450	1.95273e+06	912452	1.20512e+06
474.31	22.121	611222	660453	585758	687434	591409	646056	597050	613900	652243	652714	663087	670770	703019	687387	707868	699129	734608	717646	673432	742187	672011	681862	644143	760632	660716	726031	719747	670050	711157	659432	657092	687981	663913	705579	719200	651602	695185	720569	684015	681609	701917	653386	614289
474.456	24.5508	1.09148e+06	1091109	1018467	1.10805e+06	1.10466e+06	1.06126e+06	1.1259e+06	1.12664e+06	1.12258e+06	1.10854e+06	1.08263e+06	1200268	1.07297e+06	1.11567e+06	1.14649e+06	1.11467e+06	1.0809e+06	1.10474e+06	1.10084e+06	1141276	1.08865e+06	1.16396e+06	1.16729e+06	1158204	1.17663e+06	1209104	1.20146e+06	1.16068e+06	1176808	1.10604e+06	1185872	1124463	1.12102e+06	1.20113e+06	1.02341e+06	1.09847e+06	1.09169e+06	1.1613e+06	1.09607e+06	1.07589e+06	1.14588e+06	1.10282e+06	1.08389e+06
475.234	23.1084	396039	348093	375386	382256	411917	351977	347496	352277	361179	369028	394780	377755	394563	359126	365426	365824	359140	365688	342049	357163	309003	340899	375735	340128	391824	352183	359753	331744	336510	347650	356673	353455	338449	337069	333496	327643	301935	343279	321988	318716	339300	364635	394258
476.154	2.06896	623496	678657	643826	582735	534550	701138	422860	529370	925942	662400	525812	623852	787287	820039	547714	874168	833730	678944	573273	722103	691950	640364	770221	440641	958083	837843	734516	687192	667478	578535	854182	727281	547240	769468	754784	1.04635e+06	618056	650251	926016	960620	576988	289513	350699
478.057	11.2519	694660	532127	914318	558177	615883	330068	767432	689670	619445	891326	860409	865996	628248	220243	737363	705420	527394	663275	606629	563001	547237	670460	394792	384499	472414	542252	310130	393435	730215	544890	483927	616538	750778	603495	569023	357544	443680	465972	587409	488445	794737	636896	823077
479.087	10.4493	756772	915705	769636	802708	750128	1.11202e+06	1173244	1.01014e+06	973914	1059510	894110	923129	1.06109e+06	1348777	832643	782299	864966	878388	912067	1.12169e+06	1.09411e+06	909370	1.18455e+06	883337	1097539	865619	1.1574e+06	990458	825041	788984	887579	987966	1.39847e+06	926674	914978	1.05791e+06	1.03173e+06	902863	1354069	941468	1.04953e+06	946239	1419084
481.068	11.2832	1.24902e+06	1086843	1.54143e+06	1.19253e+06	1.31416e+06	968372	1.39874e+06	1.37637e+06	1.24098e+06	1.47943e+06	1531089	1.5085e+06	1241611	838557	1.52353e+06	1.41491e+06	1.30665e+06	1.36036e+06	1.23411e+06	1205531	1.32148e+06	1.32777e+06	1.09132e+06	1.22256e+06	1.19673e+06	1.18413e+06	1.00052e+06	1.15579e+06	1.53989e+06	1.24128e+06	1.12943e+06	1.52153e+06	1.57294e+06	1.28124e+06	1.24207e+06	1043148	1.14144e+06	1153467	1.33752e+06	1.30541e+06	1480873	1225251	1420403
481.088	12.4329	1.29414e+06	760379	560787	713531	761713	528545	762545	971086	697087	1.02141e+06	922736	927910	1058493	649508	732219	560309	581180	749682	592457	865761	558245	773016	732700	538600	536033	969708	636050	576362	1080454	857687	587193	844496	1.20363e+06	929605	659042	715172	421856	650345	522507	634251	545032	1.6756e+06	2.28359e+06
482.091	12.4342	244621	111792	87407.2	107915	133053	72774.1	128417	175594	120520	189990	157628	162411	199828	100963	119764	72643.8	82912.3	127446	92706.1	161609	93096.7	111484	103307	78584.3	76151.3	169167	84572.6	73133.8	177328	140613	95887.8	133865	200515	171608	92546.2	109597	50890.1	114720	71006.9	109397	86656.9	330473	501607
484.069	12.9521	24197.4	47606.7	21263.2	16522	20398.5	12534	23479.9	47015.9	50224.3	40596.4	58918.4	43168.4	237221	49341.7	164646	243169	62031.7	56425.2	10582.3	9450.07	19009.5	258618	30753.6	22976.1	18960.7	250768	22937.8	33411.6	37454.7	26227.3	79799	175783	26317.3	15696.3	35998.2	35320.6	9161.96	17647.3	15591.6	26314	20029.7	277093	238407
485.366	22.8514	374213	391665	358037	359628	381357	343212	383505	385425	352530	393673	405318	388683	389048	380030	417586	403237	386065	409907	397348	425883	393583	433049	412149	423452	393365	413139	411491	375298	423298	406314	404264	423424	389931	404312	392420	398366	382273	372864	367344	370368	388304	389937	390365
487.077	12.9382	350972	666742	620517	388399	270911	336475	519219	851289	960013	862272	873862	654465	1.80795e+06	812810	1.31125e+06	1.80833e+06	941267	1140545	192447	407778	570199	2.18738e+06	766017	448025	472653	1.95317e+06	618760	806541	862925	674044	923178	1665297	826001	323404	989528	658377	149430	529129	397004	521222	577502	2.44398e+06	2060633
487.207	13.5302	1295120	2.26914e+06	2.31179e+06	2.26891e+06	2.57833e+06	3.1768e+06	2401172	581613	913994	2120331	2880243	3.19297e+06	1.81455e+06	1125752	3434915	1.18399e+06	2746349	1.09123e+06	3.26194e+06	2.06126e+06	1.59068e+06	1.89397e+06	1.95128e+06	1404559	1.70816e+06	2.07869e+06	2.71828e+06	1369284	2.13255e+06	4.67416e+06	1.26519e+06	1851915	1.0289e+06	3.11667e+06	258594	1.03838e+06	1.58677e+06	848768	1.23898e+06	1.90815e+06	2.07042e+06	4.48985e+06	3358188
487.364	21.6026	457215	428761	463360	397315	453325	418459	422505	455066	486184	473681	409925	439864	424997	436316	462635	463723	476090	446896	431246	443566	424971	452182	437028	471439	486068	476029	440021	446934	467579	434238	436296	439902	438557	482354	447909	413992	445999	486688	449623	447722	417864	430390	408007
488.08	12.941	30734.3	81903.3	75995.1	43122.9	29525	40163.9	43203	128995	115650	94231.1	103987	74323.8	306511	91598.6	179024	387003	123502	146009	29806.2	31067.8	72405.8	497987	106580	39133.4	55051.2	437164	69954.6	96320.2	106016	92513.6	118412	348985	99891.8	33496.7	109796	61814	20832.2	39277	35882.7	52261.7	53587.2	358401	327657
488.128	1.88525	187864	348185	710802	421489	223730	612145	795331	267339	310785	648768	235107	159257	386955	201889	513713	140810	532113	546685	738938	453795	186168	412265	209695	327382	433878	234347	349515	172167	602890	427850	147399	202513	745330	277040	269643	260737	369173	309063	476990	187107	644374	808988	1.08758e+06
488.21	13.5296	247968	484157	471988	501800	557815	697149	522988	80605	155724	477844	641483	782927	356440	188389	765699	216071	610909	203552	745382	445991	307469	364639	378628	261434	344600	464158	635692	281480	485348	1.10508e+06	230353	362874	182093	727289	38016.1	213082	320676	123181	240236	381854	433480	978538	791580
489.317	21.8411	406530	413516	435066	373567	411995	423639	406853	409843	432746	460400	403254	444316	488542	450303	431559	468235	412779	462122	453827	485193	432033	429611	468425	486702	491222	464044	494283	427722	432397	421898	467702	430455	431990	423081	424607	420778	409494	487545	420825	446449	444827	401044	442715
496.118	1.8892	46503.4	97555	288209	133176	55191.9	208933	328245	81442.2	96259.3	210242	51858.4	49690.6	121732	58659.3	153628	41298	144311	161539	258325	150903	56915.1	131123	56806.3	58226.3	128627	59779	104458	38487	204930	139657	28584.7	43965.5	255425	76575.2	63358.4	40662.3	103237	69823.2	138624	34815.6	185135	342077	467908
501.134	10.881	44591.1	50547.8	42581.5	31553.7	40693.5	29077.6	53309.4	43583.9	28390.6	47769.6	49295.2	39839.8	64585.7	44004.7	29605.6	44142.7	28600.4	27318.4	24197.1	44966.2	48212.6	29685.1	28068.2	40190.5	27601.7	45420.3	24166.1	22367.2	32534.5	83545.8	34208.3	46773.9	85110.7	32090.3	24436.9	27600.9	34809.3	26723.4	31782.3	30125.4	56232.2	918091	682418
501.319	1.45389	510608	477854	585013	497878	507165	426777	601702	484104	533021	524138	593555	538777	455523	453465	491393	483406	444765	483084	607580	568156	605279	541192	431061	467768	608993	485311	475938	508701	552399	581195	587319	513774	771544	515866	653721	510329	607439	582157	572358	530703	647772	502363	608124
501.364	21.91	1.09191e+06	1.08122e+06	1.13506e+06	1.07985e+06	1.10239e+06	1.09488e+06	1.10519e+06	1106305	1124718	1.13743e+06	1.13246e+06	1.14056e+06	1077980	1.12973e+06	1.16624e+06	1153890	1127808	1.16508e+06	1.16064e+06	1181358	1.15352e+06	1.13366e+06	1.12628e+06	1192874	1180485	1.12863e+06	1.172e+06	1.15135e+06	1.18512e+06	1142869	1.12512e+06	1.12126e+06	1.11419e+06	1.12645e+06	1111126	1.13726e+06	1.13679e+06	1.14226e+06	1.0827e+06	1.11192e+06	1120954	1.12776e+06	1.11699e+06
502.321	1.45174	183439	140961	206007	182176	147426	134673	207141	155979	206071	189597	231723	186496	175079	148825	171791	151725	193414	171689	182904	202862	205633	186014	134508	151231	236705	145957	160577	171358	191038	227881	195516	162034	256612	228046	226904	161883	185513	182593	189736	164121	220629	171467	214484
503.072	12.4199	1.15056e+06	596957	480098	545792	568212	346687	545936	806151	615167	980493	870009	797642	939126	513774	691251	508261	452084	714806	454826	686300	503795	787298	551171	377168	401339	955990	548723	451860	1039512	769450	565746	829784	1.07742e+06	808053	573195	554910	290937	600618	459766	579396	578907	1636539	2.0337e+06
503.167	1.93567	98590.7	169191	257805	271724	135495	294062	445540	147605	188330	278484	85294.4	120172	165206	220795	247570	88660.7	289756	239132	251757	236171	113018	156126	288456	107425	250776	133907	160949	101862	322538	150584	108897	121010	230132	111943	128212	172389	176152	170539	218344	129966	216201	410354	448797
504.076	12.4247	242282	93122.1	64677.4	88057.2	80632.2	48970.7	89751.6	127817	95618.4	175606	154147	139850	156702	70182.2	90351.8	64971.7	66414	105299	58257.2	118740	68329.9	110230	82240.5	37266.7	56079.7	159944	75141.9	66687.9	198748	135309	88995.6	174307	182953	151662	86627.3	77969.6	28265.5	77120.1	43739.9	74895	92647.3	323576	443235
506.162	13.1008	773408	955031	1140651	1.1146e+06	1.1645e+06	1.02576e+06	1.06546e+06	760295	1.14664e+06	1.17595e+06	696930	1.10239e+06	734075	775515	737192	511975	1.02828e+06	1.17936e+06	1.42432e+06	1424992	1.03557e+06	642270	914124	918732	905633	530052	1.08675e+06	845553	1.04516e+06	1.18968e+06	655736	667391	862969	1.58376e+06	1.20562e+06	1.11903e+06	711729	1.23427e+06	845210	1.10924e+06	941759	110476	221020
507.319	20.8152	1.05825e+06	1.04466e+06	1.05197e+06	1.05794e+06	1.04048e+06	1.04217e+06	1040239	1046114	1.09802e+06	1088857	1021358	1.06014e+06	1075159	1.11531e+06	1.11429e+06	1.1086e+06	1.13163e+06	1.08888e+06	1112164	1.09382e+06	1098496	1.083e+06	1.09708e+06	1129298	1.07519e+06	1.1139e+06	1.11803e+06	1.12083e+06	1.11589e+06	1.07202e+06	1.08184e+06	1.08485e+06	1064269	1069177	1066616	1.08992e+06	1.13343e+06	1.11079e+06	1.09424e+06	1.13155e+06	1071881	1.01863e+06	1.03307e+06
508.55	20.0418	360485	430395	442508	485405	426968	426424	456423	475935	439873	464725	441453	455825	460753	478007	459532	483930	454815	422372	465990	417767	425880	455346	445714	451258	459725	497664	458183	438858	447938	432328	447338	445370	433432	465633	419127	453064	417691	457675	464298	445043	448708	430618	435566
509.13	10.1605	25018.6	23219.9	19975.1	10134	14550	19640.7	28998	17133.1	13050	12788.5	24689.8	26623.3	14999.3	23778.1	10046.7	15573.7	15694	7888.56	9936.95	17012	13090.3	9934.32	7028.25	12314.7	12792.6	11171.8	17619	12261.2	19952	17238.4	8416.64	28384.5	35782.3	10204.3	14337.2	13030.7	12977	13575.9	23548	33968.1	20140.4	493992	678400
511.125	1.93199	41265	49640.3	101552	106047	33366.6	97023.6	136496	48543	68258.4	96227.9	32789.2	39501.8	56442.9	50945.4	71222.1	27230.8	72852.9	89968.1	89395.3	67144.1	29393.5	28785.5	90402.8	28905.9	61726.7	48057	50195.1	15320.9	122276	34243	14547.4	25501.2	80061.9	57007.7	35497	33311.9	42585.7	47515.9	63841.9	34734.6	63692.9	170176	184341
514.16	12.7078	582490	835598	509321	793300	546841	886269	662739	522682	929676	748352	382185	574191	550919	807553	516140	519221	670236	799168	597542	911617	863857	593036	1.04998e+06	623976	630596	429807	685125	829035	744646	771478	660595	793777	468493	926505	843625	908475	579192	762051	403830	825334	525751	160406	368434
515.382	22.2733	880169	847950	896822	876300	898110	841230	906142	929737	879145	890488	895851	919818	931655	940363	956036	906895	947516	928182	935217	950934	916443	944199	952744	941027	971319	885046	945781	967128	929938	934044	960137	926227	906698	951351	933081	930412	946896	979824	924190	904196	916076	871648	868613
518.139	2.04954	271261	268401	341953	363225	259551	370179	376511	246805	242838	427864	207822	265325	315252	343831	416149	220276	332036	418285	323855	377640	221184	252623	372611	189349	356240	303456	289839	171331	425303	246555	207808	200712	325373	315070	256404	223061	224878	362987	356496	266574	257861	438413	424492
518.351	23.095	245608	237779	304227	257844	322275	262144	277190	276386	282077	283711	254984	289785	290229	279386	267653	293239	284794	277132	240639	280635	291916	288322	277256	287337	282662	274813	271812	266943	269366	294734	270195	263049	258574	258005	299899	278108	270778	260230	263565	277272	273500	300382	253755
518.351	22.0439	300655	285337	298344	281744	274013	279107	326427	330000	306602	334405	311787	297831	319897	317436	307996	307143	314764	338103	291013	331509	332361	319231	329966	378358	336876	335644	329164	350760	324672	327122	285159	340862	285815	323711	344724	362141	343746	350787	300192	310293	307809	309559	366760
525.156	2.14578	203770	206662	137646	202294	138284	353689	189801	254681	486238	404999	131063	245327	235391	479850	279574	355637	247036	295241	258794	213718	331635	117313	393453	104741	306831	445790	328431	341321	249283	170820	458492	174295	158446	327995	154247	329205	400430	226859	314444	347018	190514	115423	66414
529.395	22.761	416999	401456	401099	389746	410378	381360	423538	416952	429709	407461	399537	431259	392295	452355	439774	473697	414882	414174	422569	405921	406535	411282	441061	427256	424441	458863	425189	428311	428141	428233	450134	423679	435427	422327	445923	436990	415905	412318	400154	450951	442570	388209	407860
533.143	2.1652	2.28854e+06	2.36839e+06	1.46153e+06	2.05417e+06	1.43766e+06	3.38393e+06	1.94288e+06	2125094	3.3626e+06	2.8957e+06	1.04708e+06	2.11594e+06	1972786	3.82501e+06	2.73974e+06	2.55743e+06	2184447	2.61521e+06	2197691	2.37615e+06	2.90195e+06	1.67269e+06	3.22612e+06	1.73706e+06	2.83095e+06	3.56898e+06	2.52059e+06	3.22637e+06	2.40786e+06	1.66315e+06	3.06565e+06	1.64207e+06	1.4359e+06	2424369	1.47089e+06	2.80456e+06	2.94634e+06	2.12383e+06	2.53705e+06	3.01074e+06	1.55649e+06	1.36449e+06	889584
534.147	2.16321	319917	320159	180817	329754	186832	500943	273488	293637	491756	402802	133484	295495	284228	556349	377194	363529	303869	368054	307975	360876	434451	222593	500955	219322	397653	534838	376246	484425	328253	223665	436872	249084	213213	339155	182560	427341	440189	285316	390417	425760	217121	171917	104211
535.1	13.8841	14728.1	2994.2	3908.89	3471.46	2311.36	577.826	4364.2	5067.99	5965.54	6218.2	2709.56	14728.6	4506.94	2086.18	6969.05	6303.84	3191.16	2783.14	15362.1	6240.82	3584.54	2965.76	213.253	0	3011.62	4769.95	874.56	211.62	4633.66	3209.73	2772.48	4813.22	35403.1	6449.75	861.012	4331.24	820.861	4627.34	1830.48	1116.46	4200.08	721137	469047
536.085	8.26013	843927	574586	584315	668988	898145	186897	259252	393277	361331	1.08924e+06	924758	533431	414474	37977.1	672775	610447	210504	579014	543528	134286	336984	632112	155793	227289	138941	383022	118381	412560	465127	424389	501189	515681	461393	363845	623635	267559	336572	657047	232275	402637	595530	2458995	887084
536.581	20.4387	543688	524879	503160	563619	560283	531962	549181	529758	534115	530042	557592	588996	550640	564174	557988	516514	567925	508408	514142	534164	500372	552990	550470	520917	571867	555772	556448	535942	526817	533020	540914	525677	518278	561788	524108	548401	519023	573687	524359	527466	513828	394192	544802
541.13	2.15611	842786	859226	450326	724524	452459	1216185	630724	653352	1.28535e+06	1.03121e+06	273113	635519	646517	1441909	920765	854704	655625	779674	690525	695188	898690	429370	1121880	394628	823049	1171923	774397	1.04119e+06	640750	470967	1.00177e+06	473185	357030	763136	385841	944756	1.04079e+06	590916	751680	878551	470781	329987	241547
544.071	8.2594	342598	179536	201732	201889	332446	55906.5	67976.3	103799	91486.7	389768	313920	156171	92986.5	9625.52	209764	179168	40105.4	135125	128523	30236.2	54421.3	151595	30559.5	33821.1	20859.1	94126.9	20229.9	86285	99003	94843.7	125616	149824	100836	81443.7	175316	38847.5	68563.4	155470	33735.6	76089	147887	1.32149e+06	360365
545.19	12.804	266884	331655	156486	209370	173329	290906	334311	226124	294419	283156	184917	228573	288364	279319	219485	301266	194086	175109	194572	304471	198506	175378	292243	91149.6	132194	277774	271332	240388	240717	348327	249937	179917	325656	425081	105627	253476	223174	276587	381396	215504	201992	216298	233805
545.391	21.8685	664698	662547	664695	659076	715922	710343	683493	662120	709689	747812	693034	699760	720029	724643	724351	703263	680004	726641	707498	690962	691314	720155	689926	720583	719360	707871	730207	707078	717899	696731	719193	675056	669052	696230	692290	688401	678813	723791	686861	708497	696553	680115	682022
551.096	13.3991	7933.48	3133.51	2666.46	3129.88	2090.46	4015.18	1149.66	1683.02	2086.83	2920.16	5616.59	4378.24	1706.11	1902.48	1767.72	4857.68	3001.31	1700.41	5182.87	5102.7	894.99	1794.91	5611.47	3193.65	2739.85	1093.96	215.62	5617.89	3427.84	6772.07	3851.81	5215.97	4429.38	4240.1	3526.04	0	2319.76	3881.94	1529	205.473	8568.92	500807	285397
551.346	20.8145	530984	507838	529062	544845	525049	548397	500793	553345	510355	582649	525465	551770	544214	548060	525029	552981	595459	545575	545884	553542	560341	529129	526219	534111	568591	573632	574816	569685	597257	556349	552589	560164	515439	565124	527657	542419	516822	555227	559390	554713	592510	518345	506735
557.082	13.9063	7499.51	2056.43	0	3519.89	2020.57	1250.52	870.54	877.171	5612.48	2115.96	1718.76	2347.86	0	9504.65	874.689	5375.57	0	1753.83	4168.87	5156.5	2303.22	2681.49	0	2131.81	1760.53	0	887.815	2488.6	2626.6	828.568	2705.22	620.524	9237.2	2324.15	0	3264.87	6429.47	1236.03	2653.16	4535.06	2145.21	334587	202458
559.407	22.2032	712061	679846	680042	677963	715600	734669	676264	759075	696122	717909	732131	708114	746298	707253	753842	718441	741204	767869	759544	739734	726101	754467	745965	735327	769377	753392	752851	693384	717431	751694	706799	759247	754144	714933	725245	730757	717205	724562	764353	717648	715989	733053	717300
560.123	13.7565	380816	3719.79	3126.49	603.378	2581.04	582.056	876.957	3945.5	0	0	1409.42	572.812	1024.39	891.352	868.129	812.751	1729.77	0	1178.91	2147.28	1424.81	1743.49	2008.96	602.385	328010	140314	0	0	18773.2	3154.53	3290.93	143.114	800.272	1065.68	1745.95	0	1102.49	1732.49	916.849	6350.36	12808.9	234216	404651
561.185	11.8656	69422.8	188588	497645	289559	308310	621363	259491	609768	598743	197433	653163	212804	549183	800028	497268	414898	511867	583443	274481	586976	481019	737232	628326	279066	96844.9	784776	195489	268900	140026	214010	292519	351678	304364	168232	243915	219724	725820	284676	733124	268516	350936	553010	312950
563.2	12.088	415264	912121	1.04179e+06	735015	114433	1.60433e+06	1.15816e+06	1.28952e+06	1351187	859314	426806	355463	1111912	1.11363e+06	1.15432e+06	944268	1.12643e+06	1.01031e+06	1.01233e+06	1.33507e+06	662519	394675	620861	877462	217201	1310412	703266	689055	383211	1110566	1.26596e+06	375593	414773	1.42203e+06	161179	736654	462568	1.02937e+06	1.47873e+06	850532	912755	932154	855551
564.612	20.7456	960966	983921	945891	1017606	943130	942013	934393	955099	927389	978950	979071	983750	1.00736e+06	989116	996034	952821	967073	930982	967674	997713	917987	1.00444e+06	1.01431e+06	992891	1.02641e+06	986022	973701	995269	929875	923982	952722	982514	941054	944688	974238	971956	913798	964325	966125	935352	940816	937184	971847
565.148	12.0961	126409	910213	791190	634459	282395	1094219	310543	499909	739387	1.64691e+06	403134	211503	390245	1.11817e+06	910494	1.03394e+06	496472	855486	960804	1.12855e+06	1.09401e+06	399151	1.20429e+06	715022	817960	864230	748783	661190	775482	626679	1049459	1058814	212919	1.12809e+06	528443	1.3471e+06	935276	679430	965968	1012382	573874	202984	133258
565.614	20.7543	353684	357438	334770	366883	357566	338745	353688	380521	361821	384780	353559	389612	345553	365045	401323	336191	351923	339856	367520	359244	318007	392812	356290	372447	385278	361770	352757	351532	352601	336575	370265	334369	348187	374192	365310	361958	365029	365777	349398	362799	346727	349988	378662
579.142	10.4902	2.68967e+06	2.08269e+06	1.74069e+06	1.50609e+06	1.81605e+06	1.94988e+06	1.77568e+06	1.7027e+06	2.49285e+06	1.60888e+06	1.7386e+06	1.89135e+06	1.71593e+06	1.42918e+06	1.74028e+06	2.22903e+06	1965764	1.44263e+06	1.27277e+06	1.52077e+06	1848338	2.25105e+06	1.44997e+06	1.40653e+06	1.4467e+06	2.0686e+06	2.00019e+06	1.7737e+06	1.52175e+06	2.12886e+06	2.29841e+06	1.72461e+06	1.18002e+06	1462041	1.75725e+06	1.36329e+06	1.68562e+06	1893912	1755092	1.83766e+06	1.80671e+06	1.3429e+06	1689748
589.417	21.828	334351	316579	341115	354503	357448	353248	371925	361577	347587	358780	359545	393272	353485	376093	367834	352640	373040	360547	373691	377775	366685	375464	373502	352170	379361	347701	369667	359868	382356	352115	360457	353034	351837	379147	376576	338796	371961	350453	351908	345731	378384	326016	368324
592.638	21.0239	613776	600899	567314	660683	585271	574697	551394	610215	579981	609471	600314	619314	596432	629327	603234	635352	609811	609977	624161	610151	582905	590685	638814	663172	621451	624853	591358	606522	608332	568116	634059	602133	578672	616871	578896	619085	576062	635985	587374	566140	572676	596082	619561
595.139	12.3147	135730	7465.18	6202.3	27637.6	123321	37299.3	107283	83297.7	47554.7	19383.3	55714.7	38808.5	76022.9	232370	10429.9	81678.6	3746.02	117602	6303.06	17857.7	8886.37	125427	121482	8171.54	80370.9	25750.8	46818.9	23968.7	181888	91175.8	10186.3	214327	355332	132380	163788	18061.9	39521.9	137017	326975	6506.29	151470	860670	527060
603.161	11.4627	211636	265533	133363	253446	231788	343761	239250	206291	273004	134906	146283	169779	311642	656314	305922	284647	449601	257568	168264	242039	371576	359454	541338	514898	419452	471801	476414	447394	206529	229965	462568	306852	246899	170362	289797	309748	379017	283625	418395	315125	282308	192033	161457
603.433	22.143	469617	447703	475087	460162	462080	464399	463748	449087	447457	485041	470066	492416	504009	510776	464990	474239	448548	492221	513856	472168	505204	486072	445402	506333	467429	502558	490219	483982	497767	500959	473258	493966	473417	478600	464802	454318	463850	499459	514235	482566	513211	465188	447598
629.428	23.124	357367	382006	401176	410188	383606	369497	386848	360410	416019	381359	385798	350031	393981	374895	394553	403521	381076	395291	371611	377646	423012	374427	370512	371066	362370	355183	378363	406077	424195	428566	365302	407162	436014	388458	392233	393938	380594	397196	385162	462920	363402	383427	317949

## Sheet: Sheet1
m/z	RT (min)	29.4612	8.38046	37.0543	28.2727	41.9868	67.6104	64.2382	39.4053	74.4071	65.951	32.5607	75.7889	45.3635	43.2396	62.3263	60.8206	-24.4758	-32.6199	-41.0015	-112.638	27.9339	65.5317	-34.7809	5.53563	40.2816	-4.44213	-49.2496	-42.3217	1.0018	38.2472	52.2711	-4.05977	9.56675	14.3612	-33.8373	-31.3192	7.11078	-85.4361	-46.8731	-13.9415	14.3278	115.58	104.779
