# Supplementary material for: Metabolomics-Driven Nutraceutical Evaluation of Diverse Green Tea Cultivars
Source: PLoS One. 2011 Aug 10;6(8):e23426. doi: 10.1371/journal.pone.0023426 (PMC3154454; doi:10.1371/journal.pone.0023426)
Supplement: Table S4 — List of MS peaks of large VIP values (>1) in bioactivity-predictive regression analysis. (XLS) [file pone.0023426.s007.xls]

## Sheet: Table S4
Table S4. List of MS peaks of large VIP values (>1) in bioactivity-predictive regression analysis.
Rank	m/z	RT (min)	VIP
1	175.105	2.71116	10.0731
2	307.076	10.4522	8.57019
3	345.074	8.2724	8.39688
4	195.09	11.4759	6.89154
5	291.077	11.4207	4.65815
6	175.117	1.6761	4.48122
7	337.156	3.84621	4.40267
8	287.05	13.1235	3.40608
9	258.105	1.95548	3.32072
10	449.099	10.3454	3.06337
11	459.088	11.3003	3.04655
12	307.076	9.23852	2.93817
13	443.094	12.1397	2.90386
14	181.073	9.78901	2.80953
15	289.063	11.2937	2.71905
16	398.085	13.0959	2.18039
17	307.076	5.37884	2.16408
18	255.134	1.6355	2.1213
19	268.096	6.95079	2.09429
20	487.207	13.5302	1.72467
21	147.076	1.90289	1.69638
22	367.055	8.2727	1.67801
23	273.07	12.1451	1.62255
24	308.075	10.4517	1.61248
25	158.079	2.70809	1.54207
26	321.126	13.4601	1.4382
27	309.121	2.00244	1.43393
28	346.079	8.27156	1.40036
29	308.07	2.3411	1.37675
30	313.065	11.4646	1.36272
31	362.087	2.18168	1.35431
32	217.074	11.4789	1.331
33	287.05	10.3554	1.32136
34	465.097	10.0231	1.24664
35	289.166	18.7792	1.18868
36	193.066	2.32838	1.17969
37	406.081	12.713	1.17215
38	364.048	8.26675	1.15687
39	301.129	19.0897	1.10305
40	487.077	12.9382	1.08816
41	471.084	13.3271	1.08674
42	139.04	10.4521	1.04771
43	439.149	12.4813	1.02793
44	360.317	23.9414	1.02555
45	338.337	23.9366	1.0058
46	176.105	2.71055	1.00415
